# Supplementary material for: Genome-wide analysis of long non-coding RNAs affecting roots development at an early stage in the rice response to cadmium stress
Source: BMC Genomics. 2018 Jun 15;19:460. doi: 10.1186/s12864-018-4807-6 (PMC6002989; doi:10.1186/s12864-018-4807-6)
Supplement: Supplementary file 1 — Table S1. Differentially expressed lncRNAs in response to Cd stress in root libraries. The log2(foldchange) value is positive and native mean that the gene is up-regulated and down-regulated in the CK sample, respectively. (XLSX 23 kb) [file 12864_2018_4807_MOESM1_ESM.xlsx]

## Sheet: Blad1
gene_id	transcript_id	gene_type	location	SY_R_FPKM	CK_R_FPKM	log2(foldchange)	pvalue	qvalue
XLOC_000188	TCONS_00000494	lincRNA	AP008246 - 17445 17681	12.214	0	inf	5e-05	0.00169454
XLOC_000906	TCONS_00001377	anti-sense_lncRNA	chr1 + 1214754 1217450	3.07697	5.16439	-0.747086	5e-05	0.00169454
XLOC_002468	TCONS_00002331	anti-sense_lncRNA	chr1 + 6507659 6513963	5.23672	9.48286	-0.856658	5e-05	0.00169454
XLOC_002470	TCONS_00027797	lincRNA	chr1 + 6515168 6516597	1.86234	3.3403	-0.842865	0.00015	0.00432376
XLOC_002519	TCONS_00027819	lincRNA	chr1 + 6692976 6693742	10.3981	6.89733	0.592209	0.0021	0.0337545
XLOC_003089	TCONS_00017150	lincRNA	chr1 + 8722672 8726040	4.58515	3.14317	0.54475	0.0012	0.0221573
XLOC_003991	TCONS_00003281	lincRNA	chr1 + 12150828 12151403	4.02694	8.06552	-1.00208	0.00015	0.00432376
XLOC_004848	TCONS_00047485	lincRNA	chr1 + 16632243 16632443	11.3822	0	inf	0.00145	0.0255914
XLOC_005423	TCONS_00004101	lincRNA	chr1 + 19166680 19166895	7.60783	30.4741	-2.00203	0.0024	0.037268
XLOC_005769	TCONS_00004303	anti-sense_lncRNA	chr1 + 21261807 21262342	110.827	80.7157	0.457395	0.00095	0.0185727
XLOC_005847	TCONS_00004355	lincRNA	chr1 + 21945165 21947884	1.64466	0.852905	0.947332	0.00035	0.00855223
XLOC_007356	TCONS_00005294	lincRNA	chr1 + 27281134 27281547	12.4075	7.41387	0.742914	0.0027	0.0406372
XLOC_009437	TCONS_00006669	lincRNA	chr1 + 34375251 34375468	42.075	95.1879	-1.17781	0.00255	0.0389697
XLOC_013808	TCONS_00009562	lincRNA	chr1 - 5760095 5760296	93.9087	187.667	-0.998842	0.0013	0.0235562
XLOC_019181	TCONS_00024790	lincRNA	chr1 - 29195817 29197087	487.133	118.828	2.03544	5e-05	0.00169454
XLOC_019953	TCONS_00013355	lincRNA	chr1 - 31787524 31788083	12.4559	20.4889	-0.718011	0.00025	0.00653436
XLOC_020992	TCONS_00014060	lincRNA	chr1 - 35202869 35205664	5.38597	1.15725	2.21851	5e-05	0.00169454
XLOC_025280	TCONS_00073830	lincRNA	chr10 + 6978239 6979388	1.29745	0.553164	1.2299	0.00025	0.00653436
XLOC_025646	TCONS_00063772	lincRNA	chr10 + 9086325 9086551	0	7.67322	#NAME?	0.00135	0.0242457
XLOC_026774	TCONS_00064461	lincRNA	chr10 + 15574393 15575163	3.36047	0.860434	1.96553	5e-05	0.00169454
XLOC_027005	TCONS_00064615	lincRNA	chr10 + 16450681 16456743	19.9811	5.59722	1.83585	5e-05	0.00169454
XLOC_028620	TCONS_00065661	lincRNA	chr10 + 21804837 21807657	0.250307	0.895053	-1.83827	5e-05	0.00169454
XLOC_029576	TCONS_00066287	lincRNA	chr10 - 2759081 2759479	17.4285	9.25572	0.913033	0.0007	0.0146885
XLOC_029784	TCONS_00075628	lincRNA	chr10 - 3855696 3858560	1.94671	0.773886	1.33084	5e-05	0.00169454
XLOC_031206	TCONS_00067114	lincRNA	chr10 - 12294310 12297509	2.73333	4.50802	-0.721831	0.00165	0.0281412
XLOC_031290	TCONS_00067150	lincRNA	chr10 - 12798201 12803883	0.343529	0.805205	-1.22892	0.0007	0.0146885
XLOC_031570	TCONS_00067352	lincRNA	chr10 - 14307607 14307994	4.70337	1.99369	1.23825	0.0026	0.0395271
XLOC_033045	TCONS_00068216	lincRNA	chr10 - 20022553 20023278	389.187	252.72	0.622923	0.0003	0.00756705
XLOC_033875	TCONS_00068744	lincRNA	chr10 - 22824448 22825745	3.48994	2.25895	0.627548	0.00265	0.0400954
XLOC_035859	TCONS_00089223	anti-sense_lncRNA	chr11 + 7806301 7814155	1.07229	2.02142	-0.914674	0.0005	0.0112772
XLOC_036742	TCONS_00089709	lincRNA	chr11 + 14553222 14553444	3777.31	5536.74	-0.551678	5e-05	0.00169454
XLOC_037022	TCONS_00089827	anti-sense_lncRNA	chr11 + 15787261 15790334	1.05064	1.84617	-0.813268	0.0005	0.0112772
XLOC_039446	TCONS_00091302	lincRNA	chr11 + 28700727 28703387	0.293273	0.727333	-1.31037	0.00155	0.0268641
XLOC_043515	TCONS_00093774	lincRNA	chr11 - 20604293 20605422	1.23201	3.99608	-1.69757	5e-05	0.00169454
XLOC_044892	TCONS_00094525	lincRNA	chr11 - 28659764 28660639	1.46787	6.23502	-2.08667	5e-05	0.00169454
XLOC_044902	TCONS_00094534	lincRNA	chr11 - 28697106 28697508	14.5856	133.084	-3.18972	5e-05	0.00169454
XLOC_045418	TCONS_00131731	anti-sense_lncRNA	chr12 + 864795 865292	3964.49	1553.29	1.35181	5e-05	0.00169454
XLOC_046324	TCONS_00123381	intronic_lncRNA	chr12 + 4341004 4341353	10.5724	3.43589	1.62155	0.0001	0.0030869
XLOC_047713	TCONS_00118304	lincRNA	chr12 + 13381604 13381929	1962.01	2604.93	-0.40891	0.0031	0.0448944
XLOC_047734	TCONS_00118326	lincRNA	chr12 + 13501326 13501591	48.9385	92.9121	-0.924897	5e-05	0.00169454
XLOC_047735	TCONS_00118327	lincRNA	chr12 + 13505704 13505990	6.6892	13.6425	-1.0282	0.0035	0.0489073
XLOC_048283	TCONS_00132791	anti-sense_lncRNA	chr12 + 19066659 19073370	3.55945	7.99737	-1.16787	0.00325	0.0465051
XLOC_048318	TCONS_00118644	lincRNA	chr12 + 19291509 19291794	65.5811	105.317	-0.683384	0.0003	0.00756705
XLOC_051583	TCONS_00125875	lincRNA	chr12 - 6549931 6550158	650.614	71.3928	3.18795	5e-05	0.00169454
XLOC_051721	TCONS_00120768	lincRNA	chr12 - 7327970 7329557	1.24305	2.5544	-1.0391	0.0026	0.0395271
XLOC_052053	TCONS_00134254	lincRNA	chr12 - 9320023 9326864	1.59819	0.708242	1.17412	0.00045	0.010426
XLOC_053199	TCONS_00126556	lincRNA	chr12 - 15441948 15442189	0	3.71624	#NAME?	0.00135	0.0242457
XLOC_055038	TCONS_00135317	lincRNA	chr12 - 26614154 26617934	0.640312	2.82109	-2.13941	5e-05	0.00169454
XLOC_056498	TCONS_00143465	lincRNA	chr2 + 3557499 3561280	0.265734	0.817067	-1.62047	0.00135	0.0242457
XLOC_057621	TCONS_00155732	lincRNA	chr2 + 7446541 7452773	7.09639	0.941626	2.91386	5e-05	0.00169454
XLOC_057621	TCONS_00155732	lincRNA	chr2 + 7446627 7446843;7446948 7447019;7452175 7452773	9.92265	1.58085	2.65003	5e-05	0.00169454
XLOC_057824	TCONS_00155818	anti-sense_lncRNA	chr2 + 8247396 8249771	0.275505	0.718319	-1.38255	0.0001	0.0030869
XLOC_058523	TCONS_00144685	lincRNA	chr2 + 12396059 12396277	0	11.2858	#NAME?	5e-05	0.00169454
XLOC_058930	TCONS_00165272	lincRNA	chr2 + 14036108 14036791	1.99335	0.725925	1.45731	0.0003	0.00756705
XLOC_059420	TCONS_00180736	lincRNA	chr2 + 16713130 16713496	5.84232	1.21445	2.26624	0.00225	0.0355171
XLOC_059778	TCONS_00145430	lincRNA	chr2 + 18378136 18378553	6.74251	18.3661	-1.44569	5e-05	0.00169454
XLOC_059903	TCONS_00145514	anti-sense_lncRNA	chr2 + 18922393 18923525	3.04143	1.83996	0.725078	0.00295	0.0433099
XLOC_060415	TCONS_00145848	anti-sense_lncRNA	chr2 + 20832925 20833145	435.724	899.029	-1.04495	0.00325	0.0465051
XLOC_062119	TCONS_00157823	lincRNA	chr2 + 27147720 27148715	0.856022	1.75611	-1.03667	0.0033	0.0470097
XLOC_066284	TCONS_00149560	anti-sense_lncRNA	chr2 - 5123183 5125545	11.5802	17.1606	-0.567445	0.0001	0.0030869
XLOC_067009	TCONS_00150078	lincRNA	chr2 - 7646626 7650760	1.02191	1.76386	-0.787461	5e-05	0.00169454
XLOC_067200	TCONS_00150205	lincRNA	chr2 - 8735066 8738607	3.19062	1.56293	1.02958	0.0028	0.041724
XLOC_073327	TCONS_00163240	lincRNA	chr2 - 32635572 32636038	7.31549	0.414303	4.1422	0.00265	0.0400954
XLOC_074016	TCONS_00163586	lincRNA	chr2 - 35140113 35144500	0.20638	0.86935	-2.07463	5e-05	0.00169454
XLOC_074272	TCONS_00171626	lincRNA	chr2 - 35934325 35935649	22.2583	37.0802	-0.736306	0.0011	0.0207806
XLOC_074981	TCONS_00193555	lincRNA	chr3 + 1013585 1013784	11.931	0	inf	0.00145	0.0255914
XLOC_079115	TCONS_00196324	lincRNA	chr3 + 13807804 13808394	1.33772	2.66907	-0.996559	0.0025	0.0384099
XLOC_079562	TCONS_00196626	lincRNA	chr3 + 15613040 15613253	57.2264	109.735	-0.939278	0.00175	0.0294283
XLOC_080638	TCONS_00197278	lincRNA	chr3 + 21523131 21523398	19.7305	1.97978	3.31702	0.00155	0.0268641
XLOC_083117	TCONS_00198795	lincRNA	chr3 + 31430099 31433914	0.533985	0.270895	0.979064	0.00245	0.0378413
XLOC_083983	TCONS_00199381	lincRNA	chr3 + 34039040 34045390	3.02601	1.78096	0.764761	0.00035	0.00855223
XLOC_084129	TCONS_00228487	lincRNA	chr3 + 34565532 34565769	3.7857	0	inf	0.00145	0.0255914
XLOC_086119	TCONS_00229248	lincRNA	chr3 - 4466881 4467149	2.05228	0	inf	5e-05	0.00169454
XLOC_086307	TCONS_00211974	lincRNA	chr3 - 4975404 4984238	1.5567	0.219903	2.82355	5e-05	0.00169454
XLOC_088271	TCONS_00202194	lincRNA	chr3 - 11148177 11148565	15.0292	29.7463	-0.984948	5e-05	0.00169454
XLOC_089103	TCONS_00222395	lincRNA	chr3 - 14072135 14074075	25.0325	7.60712	1.71838	0.0028	0.041724
XLOC_091392	TCONS_00204090	lincRNA	chr3 - 24443615 24443860	9.80644	35.1269	-1.84077	5e-05	0.00169454
XLOC_091990	TCONS_00214741	lincRNA	chr3 - 26836568 26837683	4.923	0.406598	3.59786	0.0001	0.0030869
XLOC_094851	TCONS_00206250	lincRNA	chr3 - 36188896 36189115	0	9.19763	#NAME?	0.00135	0.0242457
XLOC_095379	TCONS_00247772	lincRNA	chr4 + 405453 406611	3.86381	7.72694	-0.999873	5e-05	0.00169454
XLOC_096088	TCONS_00248089	lincRNA	chr4 + 4555376 4556240	3.98322	6.71486	-0.753422	0.0002	0.00546693
XLOC_098266	TCONS_00249165	lincRNA	chr4 + 18476539 18478868	47.123	14.1478	1.73586	5e-05	0.00169454
XLOC_098316	TCONS_00249206	lincRNA	chr4 + 18709122 18712038	2.40027	6.29852	-1.39181	5e-05	0.00169454
XLOC_098633	TCONS_00273131	lincRNA	chr4 + 19658042 19659954	2.6346	4.75612	-0.8522	5e-05	0.00169454
XLOC_100231	TCONS_00250419	anti-sense_lncRNA	chr4 + 24864345 24865558	51.9591	25.5735	1.02273	0.00015	0.00432376
XLOC_102250	TCONS_00251692	lincRNA	chr4 + 31807197 31808013	115.431	27.5049	2.06927	5e-05	0.00169454
XLOC_103810	TCONS_00252660	lincRNA	chr4 - 2941822 2942077	10.2738	21.3539	-1.05553	0.0035	0.0489073
XLOC_104363	TCONS_00252923	lincRNA	chr4 - 6568715 6570796	0.495727	1.42064	-1.51892	5e-05	0.00169454
XLOC_107005	TCONS_00276564	lincRNA	chr4 - 21137515 21138093	81.1233	16.7208	2.27848	5e-05	0.00169454
XLOC_110621	TCONS_00271362	anti-sense_lncRNA	chr4 - 32618924 32620121	77.9769	27.4297	1.50731	0.0001	0.0030869
XLOC_113208	TCONS_00311703	lincRNA	chr5 + 5230427 5230709	2.84142	0	inf	5e-05	0.00169454
XLOC_113320	TCONS_00291368	lincRNA	chr5 + 5818117 5820977	5.37118	10.9514	-1.0278	5e-05	0.00169454
XLOC_117107	TCONS_00293371	lincRNA	chr5 + 24021900 24022210	4.96131	12.8016	-1.36753	0.0002	0.00546693
XLOC_118109	TCONS_00301736	lincRNA	chr5 + 27305599 27306151	1.96372	4.30663	-1.13297	0.00045	0.010426
XLOC_119135	TCONS_00294702	lincRNA	chr5 - 777426 778066	10.9485	18.9851	-0.794137	5e-05	0.00169454
XLOC_119752	TCONS_00295091	anti-sense_lncRNA	chr5 - 2825830 2826629	16.3596	5.20116	1.65323	5e-05	0.00169454
XLOC_120066	TCONS_00295279	lincRNA	chr5 - 3985972 3986215	131.095	58.3853	1.16693	5e-05	0.00169454
XLOC_120067	TCONS_00295280	lincRNA	chr5 - 3986797 3987043	781.714	490.157	0.673398	5e-05	0.00169454
XLOC_121863	TCONS_00296137	lincRNA	chr5 - 13534367 13535642	1.77951	3.0888	-0.795568	0.00045	0.010426
XLOC_122123	TCONS_00296272	lincRNA	chr5 - 15012389 15012607	28.352	65.8721	-1.21622	0.00055	0.0121512
XLOC_124083	TCONS_00297471	lincRNA	chr5 - 22578816 22579209	1.58125	3.98618	-1.33394	0.0024	0.037268
XLOC_124728	TCONS_00297880	lincRNA	chr5 - 24784950 24785395	17.1264	40.2239	-1.23183	5e-05	0.00169454
XLOC_124791	TCONS_00316109	lincRNA	chr5 - 25244028 25244237	9.15668	0	inf	0.00145	0.0255914
XLOC_125848	TCONS_00298693	lincRNA	chr5 - 29187739 29189364	0.434703	1.22861	-1.49893	0.00155	0.0268641
XLOC_126942	TCONS_00348542	lincRNA	chr6 + 2678432 2678886	6.46699	0	inf	5e-05	0.00169454
XLOC_127572	TCONS_00327908	anti-sense_lncRNA	chr6 + 5071274 5072972	2.9606	1.26755	1.22385	0.0007	0.0146885
XLOC_129244	TCONS_00328877	lincRNA	chr6 + 12535745 12536192	11.8984	6.25894	0.926779	0.00035	0.00855223
XLOC_132154	TCONS_00330521	lincRNA	chr6 + 27285006 27285270	0	3.06455	#NAME?	0.00135	0.0242457
XLOC_136118	TCONS_00340415	lincRNA	chr6 - 11992029 11993063	0.579616	0.0527539	3.45775	0.00335	0.0475306
XLOC_136162	TCONS_00357304	lincRNA	chr6 - 12124350 12124577	5.64681	0	inf	5e-05	0.00169454
XLOC_137971	TCONS_00341289	lincRNA	chr6 - 22348250 22348541	2.48374	9.02104	-1.86078	0.00065	0.0138553
XLOC_138034	TCONS_00334211	lincRNA	chr6 - 22846243 22847127	10.606	6.67017	0.669088	0.0004	0.00949421
XLOC_138554	TCONS_00334484	anti-sense_lncRNA	chr6 - 25121725 25127215	1.34153	2.5454	-0.92401	5e-05	0.00169454
XLOC_139702	TCONS_00347949	lincRNA	chr6 - 29551784 29552480	1.49026	3.19495	-1.10023	0.00035	0.00855223
XLOC_144213	TCONS_00366346	lincRNA	chr7 + 19533028 19533391	36.6099	12.982	1.49572	5e-05	0.00169454
XLOC_147589	TCONS_00368559	lincRNA	chr7 - 2594852 2595184	16.1759	31.6351	-0.967679	0.0011	0.0207806
XLOC_148610	TCONS_00369157	anti-sense_lncRNA	chr7 - 7396900 7397515	7.49978	1.5355	2.28814	5e-05	0.00169454
XLOC_149289	TCONS_00369461	lincRNA	chr7 - 11716188 11716416	33.9533	7.76516	2.12846	0.003	0.0438355
XLOC_149446	TCONS_00390980	lincRNA	chr7 - 12871519 12871720	9.49245	0	inf	0.00145	0.0255914
XLOC_150060	TCONS_00369897	lincRNA	chr7 - 17016691 17017088	3.37746	0.686375	2.29887	0.0021	0.0337545
XLOC_152005	TCONS_00370981	lincRNA	chr7 - 25110030 25110491	20.2853	3.46694	2.5487	5e-05	0.00169454
XLOC_152304	TCONS_00377232	anti-sense_lncRNA	chr7 - 26141922 26142670	47.6999	87.1103	-0.868856	0.0003	0.00756705
XLOC_153022	TCONS_00371577	lincRNA	chr7 - 28521934 28524008	4.96482	1.62086	1.61498	5e-05	0.00169454
XLOC_153286	TCONS_00371766	lincRNA	chr7 - 29401965 29402183	0	30.133	#NAME?	5e-05	0.00169454
XLOC_153577	TCONS_00404375	anti-sense_lncRNA	chr8 + 20766 25913	1.29999	2.66106	-1.0335	5e-05	0.00169454
XLOC_154811	TCONS_00397941	lincRNA	chr8 + 5538203 5538430	0	8.23043	#NAME?	0.0001	0.0030869
XLOC_155251	TCONS_00405173	lincRNA	chr8 + 7958989 7960221	5.73903	1.98821	1.52934	5e-05	0.00169454
XLOC_156588	TCONS_00416237	lincRNA	chr8 + 15722906 15734869	1.86943	0.59168	1.65971	0.0031	0.0448944
XLOC_157481	TCONS_00399423	lincRNA	chr8 + 20645453 20645942	4.76292	2.19678	1.11646	0.0007	0.0146885
XLOC_158728	TCONS_00406843	lincRNA	chr8 + 25121080 25129885	5.25838	2.10867	1.31828	5e-05	0.00169454
XLOC_160872	TCONS_00401558	lincRNA	chr8 - 4669841 4670083	71.9065	4.38451	4.03563	0.0027	0.0406372
XLOC_161678	TCONS_00401996	lincRNA	chr8 - 9664513 9671622	0.146889	0.979569	-2.73742	0.0019	0.0313251
XLOC_162810	TCONS_00423155	lincRNA	chr8 - 15819464 15820658	0.733082	0	inf	5e-05	0.00169454
XLOC_165529	TCONS_00414919	anti-sense_lncRNA	chr8 - 27642253 27643732	0.810335	1.58074	-0.96401	0.0023	0.0361054
XLOC_165531	TCONS_00404183	anti-sense_lncRNA	chr8 - 27648501 27651616	0.409948	0.952473	-1.21624	0.0001	0.0030869
XLOC_166230	TCONS_00428882	lincRNA	chr9 + 2054084 2054364	28.4801	15.2967	0.89673	0.00145	0.0255914
XLOC_166997	TCONS_00429260	lincRNA	chr9 + 7016004 7016884	0.757348	2.44122	-1.68857	5e-05	0.00169454
XLOC_168648	TCONS_00440539	anti-sense_lncRNA	chr9 + 15588265 15594909	2.08887	5.33108	-1.35171	0.00175	0.0294283
XLOC_169348	TCONS_00430600	anti-sense_lncRNA	chr9 + 17960206 17963978	2.21547	4.13923	-0.901749	0.0017	0.0287871
XLOC_171216	TCONS_00431785	lincRNA	chr9 - 1437582 1438558	0	16.6361	#NAME?	0.00135	0.0242457
XLOC_171862	TCONS_00432138	lincRNA	chr9 - 4495976 4498197	0.749811	1.34414	-0.842087	0.00055	0.0121512
XLOC_172536	TCONS_00432521	lincRNA	chr9 - 9356036 9357392	12.1355	6.00391	1.01526	5e-05	0.00169454
XLOC_173128	TCONS_00432810	lincRNA	chr9 - 12713278 12713484	0	37.0692	#NAME?	5e-05	0.00169454
XLOC_173543	TCONS_00446480	lincRNA	chr9 - 14549041 14549599	9.752	3.12586	1.64144	0.0006	0.0130103
