# Supplementary material for: Genome-wide analysis of long non-coding RNAs affecting roots development at an early stage in the rice response to cadmium stress
Source: BMC Genomics. 2018 Jun 15;19:460. doi: 10.1186/s12864-018-4807-6 (PMC6002989; doi:10.1186/s12864-018-4807-6)
Supplement: Supplementary file 2 — Table S2. The interaction information of rice root differential genes and co-expressed lncRNAs in cis. (XLSX 15 kb) [file 12864_2018_4807_MOESM2_ESM.xlsx]

## Sheet: Blad1
lncRNA_geneid	mRNA_geneid
XLOC_000906	OS01G0120400
XLOC_000906	OS01G0120700
XLOC_013808	OS01G0206200
XLOC_013808	OS01G0206600
XLOC_013808	OS01G0207200
XLOC_013808	OS01G0207400
XLOC_002468	OS01G0217500
XLOC_002470	OS01G0217500
XLOC_002468	OS01G0219000
XLOC_002468	OS01G0220100
XLOC_002470	OS01G0219000
XLOC_002470	OS01G0220100
XLOC_002519	OS01G0222600
XLOC_002519	OS01G0223300
XLOC_004848	OS01G0393000
XLOC_005769	OS01G0559000
XLOC_005769	OS01G0559750
XLOC_005769	OS01G0561600
XLOC_005847	OS01G0570800
XLOC_005847	OS01G0571166
XLOC_005847	OS01G0571500
XLOC_005847	OS01G0572700
XLOC_007356	OS01G0666400
XLOC_007356	OS01G0667900
XLOC_019181	OS01G0702300
XLOC_019181	OS01G0702700
XLOC_019181	OS01G0703300
XLOC_019181	OS01G0703400
XLOC_019181	OS01G0704100
XLOC_019181	OS01G0704300
XLOC_019181	OS01G0705200
XLOC_019953	OS01G0755700
XLOC_019953	OS01G0756200
XLOC_019953	OS01G0756900
XLOC_019953	OS01G0757900
XLOC_009437	OS01G0807800
XLOC_009437	OS01G0810300
XLOC_009437	OS01G0810800
XLOC_020992	OS01G0822800
XLOC_020992	OS01G0823100
XLOC_020992	OS01G0823200
XLOC_020992	OS01G0823500
XLOC_020992	OS01G0823700
XLOC_020992	OS01G0824000
XLOC_020992	OS01G0824700
XLOC_020992	OS01G0824800
XLOC_029576	OS10G0146901
XLOC_029784	OS10G0159800
XLOC_029784	OS10G0160000
XLOC_029784	OS10G0162100
XLOC_025280	OS10G0198600
XLOC_025646	OS10G0324900
XLOC_025646	OS10G0326800
XLOC_031206	OS10G0380100
XLOC_031206	OS10G0380800
XLOC_031290	OS10G0389500
XLOC_031570	OS10G0412800
XLOC_026774	OS10G0436850
XLOC_026774	OS10G0437500
XLOC_026774	OS10G0437600
XLOC_027005	OS10G0450400
XLOC_027005	OS10G0450800
XLOC_027005	OS10G0450900
XLOC_027005	OS10G0451700
XLOC_027005	OS10G0451900
XLOC_027005	OS10G0452100
XLOC_027005	OS10G0452300
XLOC_033045	OS10G0517500
XLOC_033045	OS10G0518300
XLOC_033045	OS10G0520100
XLOC_028620	OS10G0553300
XLOC_028620	OS10G0554200
XLOC_028620	OS10G0555100
XLOC_028620	OS10G0555600
XLOC_028620	OS10G0555651
XLOC_028620	OS10G0555700
XLOC_028620	OS10G0555900
XLOC_028620	OS10G0556000
XLOC_033875	OS10G0573100
XLOC_033875	OS10G0573700
XLOC_033875	OS10G0573800
XLOC_033875	OS10G0573900
XLOC_033875	OS10G0574750
XLOC_035859	OS11G0245500
XLOC_035859	OS11G0246300
XLOC_036742	OS11G0441500
XLOC_037022	OS11G0461200
XLOC_037022	OS11G0462500
XLOC_043515	OS11G0552000
XLOC_043515	OS11G0552100
XLOC_043515	OS11G0553666
XLOC_044892	OS11G0701400
XLOC_044892	OS11G0701500
XLOC_044892	OS11G0701600
XLOC_044902	OS11G0701400
XLOC_044902	OS11G0701500
XLOC_044902	OS11G0701600
XLOC_044902	OS11G0702400
XLOC_044902	OS11G0703400
XLOC_039446	OS11G0701400
XLOC_039446	OS11G0701500
XLOC_039446	OS11G0701600
XLOC_039446	OS11G0702400
XLOC_039446	OS11G0703400
XLOC_045418	OS12G0115700
XLOC_045418	OS12G0116700
XLOC_045418	OS12G0117100
XLOC_052053	OS12G0263000
XLOC_052053	OS12G0263050
XLOC_053199	OS12G0451300
XLOC_048283	OS12G0502200
XLOC_048318	OS12G0505800
XLOC_048318	OS12G0505950
XLOC_055038	OS12G0622850
XLOC_055038	OS12G0623500
XLOC_055038	OS12G0623600
XLOC_055038	OS12G0623800
XLOC_055038	OS12G0625000
XLOC_056498	OS02G0165200
XLOC_066284	OS02G0190600
XLOC_066284	OS02G0191600
XLOC_066284	OS02G0191800
XLOC_066284	OS02G0192500
XLOC_066284	OS02G0193000
XLOC_066284	OS02G0193200
XLOC_066284	OS02G0193300
XLOC_057621	OS02G0231700
XLOC_057621	OS02G0232500
XLOC_067009	OS02G0235101
XLOC_067009	OS02G0235802
XLOC_057824	OS02G0246500
XLOC_057824	OS02G0246900
XLOC_067200	OS02G0254550
XLOC_067200	OS02G0254600
XLOC_067200	OS02G0255500
XLOC_067200	OS02G0255700
XLOC_058523	OS02G0315400
XLOC_059420	OS02G0483500
XLOC_059420	OS02G0483800
XLOC_059420	OS02G0484200
XLOC_059420	OS02G0484950
XLOC_059778	OS02G0511100
XLOC_059778	OS02G0511600
XLOC_059778	OS02G0512000
XLOC_059903	OS02G0518800
XLOC_059903	OS02G0520100
XLOC_059903	OS02G0521100
XLOC_060415	OS02G0550850
XLOC_060415	OS02G0550900
XLOC_060415	OS02G0552400
XLOC_062119	OS02G0666500
XLOC_062119	OS02G0667100
XLOC_062119	OS02G0667300
XLOC_062119	OS02G0668500
XLOC_062119	OS02G0669000
XLOC_062119	OS02G0670400
XLOC_062119	OS02G0670900
XLOC_073327	OS02G0772150
XLOC_073327	OS02G0773200
XLOC_073327	OS02G0774200
XLOC_073327	OS02G0775300
XLOC_074016	OS02G0816900
XLOC_074016	OS02G0818000
XLOC_074016	OS02G0820200
XLOC_074016	OS02G0820400
XLOC_074016	OS02G0820800
XLOC_074981	OS03G0116300
XLOC_074981	OS03G0117200
XLOC_074981	OS03G0119300
XLOC_086119	OS03G0183500
XLOC_086119	OS03G0183600
XLOC_086119	OS03G0184000
XLOC_086119	OS03G0184550
XLOC_086119	OS03G0185300
XLOC_086119	OS03G0185700
XLOC_086119	OS03G0186950
XLOC_086119	OS03G0187000
XLOC_086307	OS03G0194400
XLOC_086307	OS03G0195300
XLOC_086307	OS03G0195800
XLOC_086307	OS03G0195900
XLOC_086307	OS03G0196000
XLOC_086307	OS03G0196400
XLOC_086307	OS03G0196600
XLOC_088271	OS03G0310000
XLOC_088271	OS03G0311300
XLOC_079115	OS03G0358100
XLOC_089103	OS03G0360200
XLOC_089103	OS03G0361500
XLOC_089103	OS03G0361700
XLOC_089103	OS03G0363100
XLOC_079562	OS03G0388600
XLOC_079562	OS03G0388900
XLOC_079562	OS03G0389601
XLOC_079562	OS03G0389700
XLOC_080638	OS03G0584400
XLOC_091392	OS03G0637600
XLOC_091392	OS03G0637900
XLOC_091392	OS03G0638000
XLOC_091392	OS03G0638200
XLOC_091392	OS03G0638400
XLOC_091392	OS03G0638800
XLOC_091392	OS03G0638900
XLOC_091990	OS03G0676400
XLOC_091990	OS03G0678800
XLOC_091990	OS03G0679300
XLOC_083117	OS03G0759000
XLOC_083117	OS03G0759700
XLOC_083117	OS03G0760100
XLOC_083117	OS03G0760300
XLOC_083117	OS03G0760600
XLOC_083117	OS03G0760700
XLOC_083983	OS03G0811600
XLOC_084129	OS03G0821800
XLOC_084129	OS03G0822700
XLOC_084129	OS03G0823000
XLOC_084129	OS03G0824100
XLOC_094851	OS03G0856000
XLOC_094851	OS03G0856500
XLOC_094851	OS03G0857400
XLOC_094851	OS03G0857600
XLOC_094851	OS03G0857750
XLOC_095379	OS04G0104900
XLOC_095379	OS04G0105700
XLOC_095379	OS04G0106000
XLOC_095379	OS04G0106300
XLOC_095379	OS04G0106500
XLOC_096088	OS04G0166500
XLOC_096088	OS04G0167800
XLOC_096088	OS04G0167851
XLOC_096088	OS04G0167875
XLOC_098266	OS04G0378575
XLOC_098266	OS04G0379700
XLOC_098316	OS04G0382800
XLOC_098633	OS04G0397000
XLOC_098633	OS04G0398500
XLOC_100231	OS04G0497200
XLOC_102250	OS04G0625000
XLOC_102250	OS04G0626700
XLOC_110621	OS04G0640600
XLOC_110621	OS04G0640900
XLOC_110621	OS04G0641450
XLOC_119135	OS05G0113000
XLOC_119135	OS05G0113300
XLOC_119135	OS05G0113400
XLOC_119135	OS05G0114700
XLOC_119135	OS05G0115100
XLOC_119135	OS05G0116100
XLOC_119752	OS05G0149300
XLOC_119752	OS05G0149400
XLOC_119752	OS05G0149800
XLOC_119752	OS05G0150733
XLOC_120066	OS05G0166450
XLOC_120067	OS05G0166450
XLOC_120066	OS05G0167600
XLOC_120067	OS05G0167600
XLOC_113320	OS05G0194500
XLOC_113320	OS05G0194900
XLOC_122123	OS05G0321600
XLOC_122123	OS05G0322900
XLOC_122123	OS05G0324100
XLOC_124083	OS05G0457800
XLOC_124083	OS05G0458300
XLOC_124083	OS05G0458400
XLOC_124083	OS05G0460000
XLOC_117107	OS05G0488100
XLOC_117107	OS05G0488500
XLOC_117107	OS05G0488900
XLOC_117107	OS05G0489900
XLOC_117107	OS05G0490200
XLOC_124728	OS05G0502000
XLOC_124791	OS05G0508900
XLOC_124791	OS05G0509200
XLOC_124791	OS05G0510400
XLOC_124791	OS05G0511300
XLOC_118109	OS05G0548900
XLOC_118109	OS05G0549900
XLOC_118109	OS05G0550300
XLOC_118109	OS05G0550800
XLOC_118109	OS05G0551350
XLOC_125848	OS05G0586050
XLOC_126942	OS06G0150300
XLOC_126942	OS06G0150400
XLOC_126942	OS06G0150600
XLOC_126942	OS06G0151800
XLOC_126942	OS06G0151900
XLOC_126942	OS06G0152600
XLOC_126942	OS06G0152700
XLOC_126942	OS06G0152800
XLOC_126942	OS06G0153900
XLOC_127572	OS06G0198500
XLOC_127572	OS06G0198800
XLOC_127572	OS06G0199100
XLOC_127572	OS06G0200800
XLOC_127572	OS06G0201200
XLOC_127572	OS06G0202100
XLOC_136118	OS06G0314000
XLOC_136118	OS06G0314501
XLOC_136162	OS06G0314000
XLOC_136162	OS06G0314501
XLOC_136162	OS06G0316000
XLOC_129244	OS06G0320500
XLOC_137971	OS06G0574200
XLOC_137971	OS06G0574550
XLOC_138034	OS06G0583600
XLOC_138554	OS06G0622700
XLOC_138554	OS06G0624900
XLOC_132154	OS06G0661200
XLOC_132154	OS06G0661400
XLOC_132154	OS06G0661766
XLOC_132154	OS06G0662550
XLOC_132154	OS06G0663100
XLOC_132154	OS06G0663200
XLOC_139702	OS06G0701700
XLOC_139702	OS06G0701900
XLOC_147589	OS07G0148900
XLOC_148610	OS07G0232800
XLOC_149446	OS07G0409900
XLOC_149446	OS07G0410300
XLOC_144213	OS07G0511400
XLOC_144213	OS07G0511500
XLOC_152005	OS07G0608400
XLOC_152304	OS07G0630400
XLOC_152304	OS07G0631700
XLOC_153022	OS07G0672600
XLOC_153022	OS07G0673200
XLOC_153022	OS07G0673550
XLOC_153022	OS07G0673600
XLOC_153022	OS07G0674100
XLOC_153022	OS07G0674150
XLOC_153022	OS07G0674400
XLOC_153022	OS07G0674700
XLOC_153286	OS07G0689600
XLOC_153286	OS07G0689800
XLOC_153286	OS07G0690900
XLOC_153286	OS07G0691600
XLOC_153577	OS08G0100400
XLOC_153577	OS08G0100800
XLOC_153577	OS08G0101000
XLOC_153577	OS08G0102100
XLOC_160872	OS08G0178500
XLOC_160872	OS08G0178700
XLOC_160872	OS08G0179000
XLOC_160872	OS08G0179900
XLOC_154811	OS08G0193600
XLOC_154811	OS08G0196200
XLOC_155251	OS08G0230200
XLOC_155251	OS08G0230300
XLOC_155251	OS08G0230800
XLOC_156588	OS08G0345800
XLOC_156588	OS08G0346900
XLOC_156588	OS08G0347000
XLOC_156588	OS08G0348300
XLOC_162810	OS08G0346900
XLOC_162810	OS08G0347000
XLOC_162810	OS08G0348300
XLOC_162810	OS08G0349300
XLOC_157481	OS08G0428300
XLOC_158728	OS08G0508500
XLOC_158728	OS08G0508700
XLOC_158728	OS08G0508800
XLOC_165529	OS08G0552000
XLOC_165529	OS08G0552300
XLOC_165529	OS08G0552333
XLOC_165529	OS08G0552400
XLOC_165529	OS08G0552900
XLOC_165529	OS08G0553700
XLOC_165531	OS08G0552000
XLOC_165531	OS08G0552300
XLOC_165531	OS08G0552333
XLOC_165531	OS08G0552400
XLOC_165531	OS08G0552900
XLOC_165531	OS08G0553700
XLOC_171216	OS09G0120033
XLOC_166230	OS09G0127300
XLOC_172536	OS09G0322100
XLOC_173128	OS09G0376800
XLOC_173128	OS09G0379600
XLOC_173543	OS09G0410400
XLOC_169348	OS09G0469950
XLOC_169348	OS09G0470000
XLOC_169348	OS09G0471200
XLOC_169348	OS09G0471800
XLOC_169348	OS09G0472100
XLOC_169348	OS09G0472150
XLOC_169348	OS09G0472700
