# Supplementary material for: Genome-wide analysis of long non-coding RNAs affecting roots development at an early stage in the rice response to cadmium stress
Source: BMC Genomics. 2018 Jun 15;19:460. doi: 10.1186/s12864-018-4807-6 (PMC6002989; doi:10.1186/s12864-018-4807-6)
Supplement: Supplementary file 3 — Table S6. Pathways and proportions after KEGG (Kyoto Encyclopedia of Genes and Genomes) analysis of differentially expressed target genes in cis in the root. KEGG pathways significantly enriched in our experiments were displayed. (XLS 14 kb) [file 12864_2018_4807_MOESM3_ESM.xls]

## Sheet: Sheet1
Pathway term	q-value	Gene number
Phenylalanine, tyrosine and tryptophan biosynthesis	0.168308	4
Biosynthesis of amino acids	0.168308	9
Carotenoid biosynthesis	0.168308	3
Tyrosine metabolism	0.318732	3
Isoquinoline alkaloid biosynthesis	0.47434	2
Biosynthesis of secondary metabolites	0.581437	19
Sesquiterpenoid and triterpenoid biosynthesis	0.59745	1
N-Glycan biosynthesis	0.59745	2
Sulfur metabolism	0.59745	2
Metabolic pathways	0.59745	32
Riboflavin metabolism	0.59745	1
2-Oxocarboxylic acid metabolism	0.59745	2
Arachidonic acid metabolism	0.59745	1
Degradation of aromatic compounds	0.59745	1
Terpenoid backbone biosynthesis	0.59745	2
Plant hormone signal transduction	0.59745	5
Photosynthesis - antenna proteins	0.59745	1
Linoleic acid metabolism	0.59745	1
Lysine biosynthesis	0.59745	1
