# Supplementary material for: Genome-wide analysis of long non-coding RNAs affecting roots development at an early stage in the rice response to cadmium stress
Source: BMC Genomics. 2018 Jun 15;19:460. doi: 10.1186/s12864-018-4807-6 (PMC6002989; doi:10.1186/s12864-018-4807-6)
Supplement: Supplementary file 4 — Table S3. The interaction information of rice root differential genes and co-expressed lncRNAs in trans. (XLSX 870 kb) [file 12864_2018_4807_MOESM4_ESM.xlsx]

## Sheet: Blad1
lncRNA_geneid	mRNA_geneid	correlation coefficient
XLOC_048318	OS07G0118250	0.951831
XLOC_048318	OS05G0430400	0.966376
XLOC_048318	OS12G0163700	0.954896
XLOC_048318	OS01G0104400	0.966698
XLOC_048318	OS10G0552200	0.964688
XLOC_048318	OS01G0111500	0.982481
XLOC_048318	OS02G0757100	0.989223
XLOC_048318	OS07G0282300	0.957503
XLOC_048318	OS05G0217000	0.978924
XLOC_048318	OS01G0164075	0.974312
XLOC_048318	OS10G0118200	0.961856
XLOC_048318	OS10G0552300	0.958663
XLOC_048318	OS04G0555700	0.967232
XLOC_048318	OS01G0631700	0.96322
XLOC_048318	OS12G0115500	0.959824
XLOC_048318	OS03G0171300	0.964206
XLOC_048318	OS12G0115150	0.975719
XLOC_059903	OS11G0270700	0.951604
XLOC_059903	OS01G0182200	0.964965
XLOC_059903	OS12G0467300	0.962203
XLOC_059903	OS02G0136000	0.955382
XLOC_059903	OS01G0126900	0.957243
XLOC_059903	OS02G0484200	0.960083
XLOC_059903	OS01G0936800	0.959941
XLOC_059903	OS02G0698000	-0.95033
XLOC_059903	OS08G0376300	0.951564
XLOC_059903	OS03G0671000	0.969912
XLOC_059903	OS08G0509100	0.95967
XLOC_059903	OS03G0859900	0.953859
XLOC_059903	OS08G0174300	0.960945
XLOC_059903	OS06G0163200	-0.956617
XLOC_059903	OS06G0200800	0.958768
XLOC_059903	OS01G0713200	0.965103
XLOC_059903	OS05G0161800	0.962161
XLOC_059903	OS08G0395800	0.953813
XLOC_059903	OS01G0337500	0.956855
XLOC_059903	OS01G0585200	0.973124
XLOC_059903	OS12G0121000	0.961713
XLOC_059903	OS02G0106900	0.957321
XLOC_059903	OS09G0440700	0.971143
XLOC_059903	OS09G0549300	0.955033
XLOC_059903	OS09G0375400	0.992788
XLOC_059903	OS04G0603400	-0.969962
XLOC_059903	OS01G0879200	0.964861
XLOC_059903	OS01G0748300	0.95988
XLOC_059903	OS03G0399800	0.952984
XLOC_059903	OS03G0709200	-0.951021
XLOC_059903	OS10G0444700	0.950703
XLOC_059903	OS02G0626532	0.959001
XLOC_059903	OS05G0100600	0.980278
XLOC_059903	OS09G0519200	-0.960291
XLOC_059903	OS02G0570700	0.954858
XLOC_059903	OS02G0160900	0.977468
XLOC_059903	OS06G0215400	0.952561
XLOC_059903	OS09G0493000	0.989308
XLOC_059903	OS03G0838800	0.959027
XLOC_059903	OS06G0253600	0.974403
XLOC_059903	OS01G0753300	0.964196
XLOC_059903	OS02G0228300	0.95548
XLOC_059903	OS10G0365200	0.983865
XLOC_059903	OS08G0356700	0.955628
XLOC_059903	OS04G0556400	0.956253
XLOC_059903	OS12G0431300	0.953275
XLOC_059903	OS01G0228400	-0.987307
XLOC_059903	OS03G0802500	0.980769
XLOC_059903	OS02G0173600	0.955806
XLOC_059903	OS03G0853200	0.955262
XLOC_059903	OS02G0318100	0.988338
XLOC_059903	OS05G0112125	0.983758
XLOC_059903	OS10G0570200	0.963286
XLOC_059903	OS01G0677900	0.951767
XLOC_059903	OS08G0500700	0.951263
XLOC_059903	OS01G0175850	0.954401
XLOC_059903	OS04G0444800	-0.953264
XLOC_059903	OS12G0174700	0.958663
XLOC_059903	OS05G0427400	0.964099
XLOC_059903	OS01G0940100	0.959929
XLOC_059903	OS03G0836300	0.970967
XLOC_059903	OS01G0196300	0.961551
XLOC_059903	OS02G0738300	0.968305
XLOC_059903	OS09G0434900	0.973684
XLOC_059903	OS01G0347300	0.961477
XLOC_059903	OS02G0224800	0.964861
XLOC_059903	OS05G0162000	0.96913
XLOC_059903	OS02G0511100	0.950263
XLOC_059903	OS03G0198500	0.962655
XLOC_059903	OS06G0340600	0.980525
XLOC_059903	OS02G0738100	0.955202
XLOC_059903	OS09G0453900	0.973935
XLOC_059903	OS10G0496000	0.954472
XLOC_059903	OS06G0574550	0.958248
XLOC_059903	OS08G0140300	0.952814
XLOC_059903	OS06G0133900	0.952036
XLOC_059903	OS12G0609100	0.95471
XLOC_059903	OS11G0702400	0.966478
XLOC_059903	OS02G0598400	-0.951546
XLOC_059903	OS01G0837200	-0.957821
XLOC_059903	OS03G0663600	0.976393
XLOC_059903	OS09G0492900	0.980185
XLOC_059903	OS12G0582700	0.956167
XLOC_059903	OS01G0601200	0.950279
XLOC_059903	OS08G0475400	0.953822
XLOC_059903	OS02G0198500	0.986567
XLOC_059903	OS10G0539600	0.964958
XLOC_059903	OS07G0540600	0.956893
XLOC_059903	OS02G0641300	0.970691
XLOC_059903	OS09G0453400	0.951743
XLOC_059903	OS12G0104700	0.990963
XLOC_059903	OS01G0228450	-0.96304
XLOC_059903	OS09G0517100	0.991025
XLOC_059903	OS03G0182000	0.972863
XLOC_059903	OS11G0482901	0.951826
XLOC_059903	OS06G0294775	0.960199
XLOC_059903	OS02G0738350	0.970335
XLOC_059903	OS03G0370000	0.967772
XLOC_059903	OS03G0845000	0.983702
XLOC_059903	OS05G0311801	0.956112
XLOC_059903	OS07G0537300	0.951177
XLOC_059903	OS06G0225300	0.950244
XLOC_059903	OS02G0121400	0.961084
XLOC_059903	OS10G0491000	0.96124
XLOC_059903	OS02G0193000	0.958787
XLOC_059903	OS05G0423500	0.960369
XLOC_059903	OS11G0195800	0.954682
XLOC_059903	OS08G0240500	0.959368
XLOC_059903	OS09G0572000	0.953784
XLOC_059903	OS01G0838600	0.971102
XLOC_059903	OS06G0328400	0.980491
XLOC_059903	OS02G0626600	0.965165
XLOC_059903	OS02G0686700	-0.982779
XLOC_059903	OS05G0550300	0.966297
XLOC_059903	OS06G0255900	0.953062
XLOC_059903	OS09G0517200	0.951762
XLOC_059903	OS06G0717900	0.957621
XLOC_059903	OS01G0559750	0.955372
XLOC_059903	OS07G0417200	0.974448
XLOC_059903	OS11G0167200	-0.973069
XLOC_059903	OS11G0600600	0.968012
XLOC_059903	OS10G0100700	-0.955885
XLOC_059903	OS11G0274700	-0.960076
XLOC_059903	OS01G0899700	0.958133
XLOC_059903	OS12G0431100	0.966164
XLOC_059903	OS09G0441400	0.957272
XLOC_059903	OS04G0469000	0.9723
XLOC_059903	OS03G0760100	0.960613
XLOC_059903	OS02G0212300	0.966412
XLOC_059903	OS11G0266500	0.963059
XLOC_059903	OS12G0527700	0.984037
XLOC_059903	OS07G0660500	0.960494
XLOC_059903	OS09G0124300	0.9634
XLOC_059903	OS06G0297400	0.985847
XLOC_059903	OS06G0674000	0.958315
XLOC_059903	OS04G0447700	0.963481
XLOC_059903	OS01G0938600	0.956568
XLOC_059903	OS04G0651000	0.956167
XLOC_059903	OS11G0209900	0.987445
XLOC_059903	OS12G0571700	0.979195
XLOC_059903	OS11G0673100	0.992202
XLOC_059903	OS04G0167800	0.969625
XLOC_059903	OS06G0314501	0.952278
XLOC_059903	OS07G0241500	0.972585
XLOC_059903	OS04G0154800	0.975223
XLOC_059903	OS04G0379700	-0.985679
XLOC_059903	OS02G0774200	0.970401
XLOC_059903	OS09G0570100	0.962536
XLOC_059903	OS06G0690200	0.983353
XLOC_059903	OS03G0729300	-0.954067
XLOC_059903	OS07G0539100	0.959219
XLOC_059903	OS02G0579800	0.959958
XLOC_059903	OS01G0138400	0.961741
XLOC_059903	OS07G0663900	0.976624
XLOC_059903	OS01G0660200	0.964358
XLOC_059903	OS03G0437600	-0.959363
XLOC_059903	OS01G0111700	0.975434
XLOC_059903	OS03G0796000	-0.974532
XLOC_059903	OS02G0192500	0.967327
XLOC_059903	OS03G0558700	0.981642
XLOC_059903	OS06G0673800	0.965888
XLOC_059903	OS02G0744900	-0.968014
XLOC_059903	OS10G0450400	0.983549
XLOC_059903	OS02G0494400	-0.959939
XLOC_059903	OS01G0149750	0.960261
XLOC_059903	OS01G0814900	0.971239
XLOC_059903	OS12G0215950	0.963157
XLOC_059903	OS07G0540100	0.972824
XLOC_059903	OS07G0672600	0.982382
XLOC_059903	OS12G0534100	-0.965125
XLOC_059903	OS08G0198900	0.962521
XLOC_059903	OS06G0364500	0.956089
XLOC_059903	OS12G0609200	0.955316
XLOC_059903	OS02G0582800	0.97038
XLOC_059903	OS08G0514033	0.987964
XLOC_059903	OS02G0697500	-0.963607
XLOC_059903	OS08G0143600	0.975407
XLOC_059903	OS11G0490100	0.980722
XLOC_059903	OS05G0322900	0.96309
XLOC_059903	OS06G0555101	0.971858
XLOC_059903	OS04G0519912	0.98454
XLOC_059903	OS01G0629600	0.980801
XLOC_059903	OS04G0578833	0.954212
XLOC_059903	OS12G0177500	0.971465
XLOC_059903	OS01G0268800	0.992444
XLOC_059903	OS06G0637400	0.977897
XLOC_059903	OS03G0125800	0.950853
XLOC_059903	OS01G0597800	0.984537
XLOC_059903	OS06G0268700	0.978896
XLOC_059903	OS05G0203900	0.964799
XLOC_059903	OS08G0125850	0.993351
XLOC_059903	OS06G0507300	0.97023
XLOC_059903	OS11G0115400	-0.981728
XLOC_059903	OS12G0418900	0.978377
XLOC_059903	OS11G0155100	0.977684
XLOC_059903	OS01G0682001	0.951254
XLOC_059903	OS01G0584900	0.987938
XLOC_059903	OS05G0533900	-0.968204
XLOC_059903	OS12G0547600	0.982449
XLOC_059903	OS08G0546100	0.952873
XLOC_059903	OS02G0570800	0.969402
XLOC_059903	OS07G0471300	0.981024
XLOC_059903	OS05G0556350	0.958812
XLOC_059903	OS01G0880300	0.953624
XLOC_059903	OS07G0634400	0.964325
XLOC_059903	OS07G0680400	0.955855
XLOC_059903	OS06G0216350	0.979146
XLOC_059903	OS05G0137600	-0.964379
XLOC_059903	OS03G0794200	0.955115
XLOC_059903	OS04G0578000	0.963092
XLOC_059903	OS01G0279100	-0.967164
XLOC_059903	OS01G0546800	0.979838
XLOC_059903	OS02G0788600	0.955185
XLOC_059903	OS07G0170000	0.972494
XLOC_059903	OS04G0583101	-0.972084
XLOC_059903	OS08G0566600	-0.976612
XLOC_059903	OS02G0205700	0.959442
XLOC_059903	OS03G0353000	-0.978065
XLOC_059903	OS07G0658500	0.951196
XLOC_059903	OS02G0467000	0.981401
XLOC_059903	OS03G0411800	0.967936
XLOC_059903	OS09G0370000	0.976965
XLOC_059903	OS07G0606900	0.969409
XLOC_059903	OS12G0138050	0.966504
XLOC_059903	OS01G0953100	0.969141
XLOC_059903	OS01G0343300	0.954909
XLOC_059903	OS11G0595200	-0.961737
XLOC_059903	OS02G0759900	-0.989402
XLOC_059903	OS10G0542900	0.980328
XLOC_059903	OS12G0175400	0.976633
XLOC_059903	OS09G0435100	0.967421
XLOC_059903	OS12G0182100	0.975096
XLOC_059903	OS10G0525400	0.982809
XLOC_059903	OS02G0695600	0.957621
XLOC_059903	OS03G0227400	0.953652
XLOC_059903	OS02G0158900	0.957766
XLOC_059903	OS05G0188100	0.963741
XLOC_059903	OS04G0644600	-0.963279
XLOC_059903	OS03G0782400	0.952995
XLOC_059903	OS01G0623600	0.972459
XLOC_059903	OS01G0752200	0.955882
XLOC_059903	OS10G0527800	0.958572
XLOC_059903	OS07G0506600	0.962833
XLOC_059903	OS10G0416100	0.992805
XLOC_059903	OS08G0293300	0.973575
XLOC_059903	OS05G0571200	0.950362
XLOC_059903	OS07G0232800	0.959745
XLOC_059903	OS01G0267300	0.971666
XLOC_059903	OS04G0688100	0.97789
XLOC_059903	OS05G0144900	0.983406
XLOC_059903	OS01G0921500	0.953194
XLOC_059903	OS08G0526400	0.951364
XLOC_059903	OS06G0216300	0.989492
XLOC_059903	OS02G0763000	0.96297
XLOC_059903	OS02G0282000	0.971117
XLOC_039446	OS07G0120900	0.983336
XLOC_039446	OS10G0422583	0.990101
XLOC_039446	OS01G0806200	-0.976135
XLOC_039446	OS11G0425600	0.972558
XLOC_039446	OS07G0511400	-0.960837
XLOC_039446	OS02G0120900	0.95751
XLOC_039446	OS03G0198300	0.95444
XLOC_039446	OS07G0457300	0.975206
XLOC_039446	OS03G0168900	0.953357
XLOC_039446	OS01G0231900	0.982139
XLOC_039446	OS04G0610000	0.955134
XLOC_039446	OS05G0532800	0.981306
XLOC_039446	OS01G0141600	0.955758
XLOC_039446	OS09G0498000	0.957859
XLOC_039446	OS02G0121200	0.950363
XLOC_039446	OS02G0644500	-0.970507
XLOC_039446	OS05G0276500	-0.963881
XLOC_039446	OS10G0536100	0.956882
XLOC_039446	OS10G0341750	0.995263
XLOC_039446	OS11G0110066	0.972685
XLOC_039446	OS07G0180700	0.985775
XLOC_039446	OS12G0157700	0.958817
XLOC_039446	OS01G0742766	0.959712
XLOC_039446	OS04G0483500	-0.963439
XLOC_039446	OS10G0375700	0.998855
XLOC_039446	OS02G0677300	0.951207
XLOC_039446	OS07G0647600	0.976204
XLOC_039446	OS09G0366101	-0.957545
XLOC_039446	OS07G0655900	-0.953035
XLOC_039446	OS09G0562750	-0.954786
XLOC_039446	OS05G0156401	-0.96374
XLOC_039446	OS06G0271900	0.972348
XLOC_039446	OS11G0586100	0.951602
XLOC_039446	OS06G0643800	0.962112
XLOC_039446	OS03G0783700	-0.957963
XLOC_039446	OS10G0376200	0.957453
XLOC_039446	OS05G0277100	-0.958684
XLOC_039446	OS01G0616400	0.954518
XLOC_039446	OS12G0574400	0.965967
XLOC_039446	OS07G0638000	-0.968357
XLOC_039446	OS08G0230200	-0.979698
XLOC_039446	OS04G0508200	0.958128
XLOC_039446	OS05G0500450	0.973136
XLOC_039446	OS05G0415200	0.986576
XLOC_039446	OS05G0315100	0.968527
XLOC_039446	OS01G0281100	0.972975
XLOC_039446	OS04G0592500	0.954113
XLOC_039446	OS07G0139400	-0.95583
XLOC_039446	OS07G0538000	0.966413
XLOC_039446	OS02G0552400	0.960995
XLOC_039446	OS03G0599800	-0.982753
XLOC_039446	OS02G0199500	0.988596
XLOC_039446	OS01G0869200	0.976806
XLOC_039446	OS03G0817900	-0.96549
XLOC_039446	OS03G0253100	0.988489
XLOC_039446	OS03G0311300	0.967519
XLOC_039446	OS06G0198800	-0.975997
XLOC_039446	OS07G0463100	0.989532
XLOC_039446	OS10G0124100	0.953642
XLOC_039446	OS06G0621800	0.988008
XLOC_039446	OS11G0218100	0.988994
XLOC_039446	OS11G0105750	0.957401
XLOC_039446	OS05G0541400	-0.981193
XLOC_039446	OS06G0601000	0.960812
XLOC_039446	OS02G0522700	0.97713
XLOC_039446	OS04G0403701	0.959447
XLOC_039446	OS03G0796501	-0.965521
XLOC_039446	OS06G0140300	0.973344
XLOC_039446	OS08G0522500	-0.965685
XLOC_039446	OS10G0391400	0.965767
XLOC_039446	OS01G0656900	0.996651
XLOC_039446	OS10G0479700	-0.976839
XLOC_039446	OS01G0109432	0.977068
XLOC_039446	OS01G0688300	0.977744
XLOC_039446	OS11G0127800	0.954212
XLOC_039446	OS09G0522000	0.961603
XLOC_039446	OS01G0738800	-0.976831
XLOC_039446	OS04G0194000	0.957106
XLOC_039446	OS12G0564866	0.964609
XLOC_039446	OS05G0349600	0.954888
XLOC_039446	OS03G0435200	0.958743
XLOC_039446	OS08G0455600	0.975549
XLOC_039446	OS06G0145200	-0.956095
XLOC_039446	OS03G0805600	0.953756
XLOC_039446	OS05G0432200	0.971304
XLOC_039446	OS03G0117200	0.964878
XLOC_039446	OS07G0645000	-0.979091
XLOC_039446	OS12G0505950	0.982055
XLOC_039446	OS08G0100400	0.97617
XLOC_039446	OS02G0670400	0.966137
XLOC_039446	OS02G0534400	-0.955238
XLOC_039446	OS02G0258200	-0.951874
XLOC_039446	OS08G0487000	0.988271
XLOC_039446	OS10G0579100	-0.98956
XLOC_039446	OS05G0496000	0.958451
XLOC_039446	OS06G0226950	-0.960562
XLOC_039446	OS08G0374000	0.958212
XLOC_039446	OS07G0287100	0.950329
XLOC_039446	OS01G0878750	-0.950162
XLOC_039446	OS09G0101100	0.975603
XLOC_039446	OS02G0753800	0.988876
XLOC_039446	OS08G0234200	0.95135
XLOC_039446	OS02G0686300	0.9963
XLOC_039446	OS03G0684100	0.962021
XLOC_039446	OS05G0545400	0.974491
XLOC_039446	OS03G0757950	-0.951449
XLOC_039446	OS11G0602750	0.961891
XLOC_039446	OS02G0655200	0.956814
XLOC_039446	OS02G0197900	0.958042
XLOC_039446	OS01G0304300	-0.968277
XLOC_039446	OS11G0485900	0.994309
XLOC_039446	OS02G0123700	-0.967402
XLOC_039446	OS03G0726300	0.976413
XLOC_039446	OS10G0377800	0.980203
XLOC_039446	OS07G0294100	-0.973954
XLOC_039446	OS04G0416400	0.959749
XLOC_039446	OS05G0245700	0.965118
XLOC_039446	OS03G0170300	0.958042
XLOC_039446	OS05G0509200	0.963816
XLOC_039446	OS06G0630300	0.957177
XLOC_039446	OS04G0616100	-0.975313
XLOC_039446	OS09G0413200	0.974265
XLOC_039446	OS12G0623800	0.967059
XLOC_039446	OS02G0518800	0.980595
XLOC_039446	OS04G0667500	0.952511
XLOC_039446	OS11G0531300	0.990055
XLOC_039446	OS03G0839300	0.966298
XLOC_039446	OS05G0551350	0.957505
XLOC_039446	OS09G0519000	-0.983556
XLOC_039446	OS11G0507200	-0.979692
XLOC_039446	OS04G0532800	-0.974747
XLOC_039446	OS02G0554900	0.966953
XLOC_039446	OS05G0202500	0.950008
XLOC_039446	OS04G0666800	-0.969928
XLOC_039446	OS03G0777100	-0.978239
XLOC_039446	OS05G0352700	0.953467
XLOC_039446	OS10G0504200	-0.962841
XLOC_039446	OS03G0237000	-0.979553
XLOC_039446	OS04G0617800	0.975235
XLOC_039446	OS08G0272200	0.960759
XLOC_039446	OS05G0130500	0.955586
XLOC_039446	OS03G0790600	0.965323
XLOC_039446	OS08G0156900	0.995348
XLOC_039446	OS10G0520700	0.981003
XLOC_039446	OS05G0552800	0.963759
XLOC_039446	OS01G0558100	-0.953179
XLOC_039446	OS12G0599800	-0.992245
XLOC_039446	OS01G0225200	0.976185
XLOC_039446	OS12G0278101	0.9564
XLOC_039446	OS01G0921000	0.950593
XLOC_039446	OS01G0223300	0.957828
XLOC_039446	OS04G0466700	0.976284
XLOC_039446	OS08G0505200	-0.976349
XLOC_039446	OS06G0470000	-0.951862
XLOC_039446	OS04G0504600	0.96034
XLOC_039446	OS03G0274700	0.952728
XLOC_039446	OS01G0924966	0.981844
XLOC_039446	OS06G0113950	0.983627
XLOC_039446	OS02G0174300	0.950395
XLOC_039446	OS02G0527200	0.955111
XLOC_039446	OS07G0462200	-0.974875
XLOC_039446	OS01G0105800	0.965345
XLOC_039446	OS04G0445400	0.9842
XLOC_039446	OS04G0405100	0.965806
XLOC_039446	OS04G0467700	0.961876
XLOC_039446	OS03G0265600	0.965264
XLOC_039446	OS02G0622500	0.955249
XLOC_039446	OS01G0950900	0.952293
XLOC_039446	OS03G0133400	-0.964335
XLOC_039446	OS01G0757900	0.982046
XLOC_039446	OS09G0101800	0.950916
XLOC_039446	OS09G0324300	-0.952731
XLOC_039446	OS05G0294600	0.959194
XLOC_039446	OS09G0539200	0.969575
XLOC_039446	OS05G0488100	0.957966
XLOC_039446	OS12G0158600	-0.961367
XLOC_039446	OS05G0147100	0.963075
XLOC_039446	OS12G0192500	0.99064
XLOC_039446	OS05G0105600	0.987058
XLOC_039446	OS01G0927300	-0.951655
XLOC_039446	OS01G0764800	0.96234
XLOC_039446	OS05G0277000	-0.965635
XLOC_039446	OS01G0851300	-0.961788
XLOC_039446	OS04G0646100	0.981092
XLOC_039446	OS03G0128932	0.96839
XLOC_039446	OS03G0854100	-0.958492
XLOC_039446	OS08G0434000	0.95391
XLOC_039446	OS11G0256100	0.951943
XLOC_039446	OS05G0424100	-0.957307
XLOC_039446	OS01G0933500	0.951059
XLOC_039446	OS01G0807800	0.972423
XLOC_039446	OS03G0831100	0.95844
XLOC_039446	OS10G0563400	0.950106
XLOC_039446	OS04G0648200	0.981381
XLOC_039446	OS07G0625600	-0.953982
XLOC_039446	OS03G0834000	0.956657
XLOC_039446	OS12G0630700	0.95173
XLOC_039446	OS08G0178500	-0.955854
XLOC_039446	OS11G0151700	-0.969545
XLOC_039446	OS03G0815200	-0.962388
XLOC_039446	OS06G0158300	0.957865
XLOC_039446	OS01G0132800	0.990309
XLOC_039446	OS06G0225800	-0.953955
XLOC_039446	OS05G0168500	-0.974164
XLOC_039446	OS02G0778200	0.957353
XLOC_039446	OS07G0167100	0.95936
XLOC_039446	OS11G0181900	-0.965778
XLOC_039446	OS10G0198600	0.96196
XLOC_039446	OS02G0188000	-0.957468
XLOC_039446	OS01G0685200	0.991101
XLOC_039446	OS03G0143600	0.963296
XLOC_039446	OS09G0440300	0.953042
XLOC_039446	OS12G0174100	0.975715
XLOC_039446	OS02G0793200	0.955988
XLOC_039446	OS01G0132100	0.964193
XLOC_039446	OS05G0534000	0.970942
XLOC_039446	OS11G0161000	0.978268
XLOC_039446	OS01G0789000	0.957604
XLOC_039446	OS12G0620000	0.956352
XLOC_039446	OS01G0109000	0.963441
XLOC_039446	OS04G0521700	0.984433
XLOC_039446	OS04G0382800	-0.959884
XLOC_039446	OS01G0661500	0.985547
XLOC_039446	OS12G0632000	0.985992
XLOC_039446	OS07G0495300	0.986564
XLOC_039446	OS05G0165450	0.994413
XLOC_039446	OS10G0512800	-0.954234
XLOC_039446	OS04G0573200	0.974205
XLOC_039446	OS04G0611800	0.955003
XLOC_039446	OS07G0654100	0.968965
XLOC_039446	OS02G0814000	-0.984598
XLOC_039446	OS02G0215900	0.970897
XLOC_039446	OS04G0643750	0.958689
XLOC_039446	OS03G0372600	-0.952579
XLOC_113320	OS06G0353400	0.954235
XLOC_113320	OS07G0120900	0.991896
XLOC_113320	OS03G0223400	0.97562
XLOC_113320	OS10G0422583	0.991438
XLOC_113320	OS01G0806200	-0.967954
XLOC_113320	OS11G0425600	0.986698
XLOC_113320	OS12G0446500	0.963427
XLOC_113320	OS03G0198300	0.985773
XLOC_113320	OS02G0620533	0.981924
XLOC_113320	OS06G0604400	-0.962384
XLOC_113320	OS07G0457300	0.972394
XLOC_113320	OS07G0503300	0.950957
XLOC_113320	OS01G0743800	0.956699
XLOC_113320	OS12G0555600	-0.96127
XLOC_113320	OS01G0231900	0.991846
XLOC_113320	OS06G0201200	0.982308
XLOC_113320	OS04G0610000	0.983172
XLOC_113320	OS04G0443500	0.970273
XLOC_113320	OS05G0267900	0.955516
XLOC_113320	OS01G0141600	0.963178
XLOC_113320	OS07G0566150	0.964964
XLOC_113320	OS01G0784800	-0.957041
XLOC_113320	OS06G0535200	0.959056
XLOC_113320	OS02G0644500	-0.966397
XLOC_113320	OS05G0232200	0.960183
XLOC_113320	OS09G0270700	0.955899
XLOC_113320	OS10G0536100	0.980349
XLOC_113320	OS03G0712900	0.973134
XLOC_113320	OS05G0588100	0.974963
XLOC_113320	OS10G0341750	0.985537
XLOC_113320	OS11G0110066	0.977119
XLOC_113320	OS07G0180700	0.956235
XLOC_113320	OS01G0188400	0.957206
XLOC_113320	OS01G0237000	0.965614
XLOC_113320	OS04G0393300	0.987492
XLOC_113320	OS03G0448700	0.966274
XLOC_113320	OS06G0693500	0.957852
XLOC_113320	OS01G0742766	0.954977
XLOC_113320	OS04G0483500	-0.983641
XLOC_113320	OS10G0375700	0.98003
XLOC_113320	OS07G0655900	-0.978091
XLOC_113320	OS08G0207500	-0.961381
XLOC_113320	OS05G0156401	-0.963929
XLOC_113320	OS08G0127700	0.974278
XLOC_113320	OS06G0271900	0.987198
XLOC_113320	OS11G0586100	0.951567
XLOC_113320	OS06G0643800	0.954876
XLOC_113320	OS01G0972000	0.958786
XLOC_113320	OS08G0345800	0.955476
XLOC_113320	OS10G0510300	0.955651
XLOC_113320	OS10G0376200	0.988327
XLOC_113320	OS11G0654100	0.963791
XLOC_113320	OS01G0616400	0.982879
XLOC_113320	OS12G0574400	0.986755
XLOC_113320	OS06G0633900	0.973004
XLOC_113320	OS05G0499400	-0.980634
XLOC_113320	OS01G0612700	0.967143
XLOC_113320	OS07G0638000	-0.958351
XLOC_113320	OS02G0510200	0.965021
XLOC_113320	OS03G0315400	0.966122
XLOC_113320	OS05G0555600	0.957375
XLOC_113320	OS04G0508200	0.979828
XLOC_113320	OS05G0500450	0.959479
XLOC_113320	OS09G0482740	0.975929
XLOC_113320	OS05G0315100	0.997499
XLOC_113320	OS07G0644400	0.954454
XLOC_113320	OS01G0299500	0.962951
XLOC_113320	OS01G0773800	0.974466
XLOC_113320	OS09G0553900	0.95101
XLOC_113320	OS03G0718000	-0.969126
XLOC_113320	OS01G0281100	0.970264
XLOC_113320	OS04G0592500	0.964812
XLOC_113320	OS07G0139400	-0.950097
XLOC_113320	OS02G0828200	0.983154
XLOC_113320	OS10G0555600	-0.985385
XLOC_113320	OS07G0538000	0.970395
XLOC_113320	OS02G0153450	0.966905
XLOC_113320	OS02G0552400	0.979966
XLOC_113320	OS02G0199500	0.98279
XLOC_113320	OS01G0869200	0.9939
XLOC_113320	OS01G0703300	-0.960642
XLOC_113320	OS03G0817900	-0.961955
XLOC_113320	OS03G0253100	0.97356
XLOC_113320	OS04G0301700	-0.964893
XLOC_113320	OS03G0311300	0.976397
XLOC_113320	OS01G0810800	0.963492
XLOC_113320	OS01G0722100	0.969488
XLOC_113320	OS06G0198800	-0.971755
XLOC_113320	OS07G0463100	0.986579
XLOC_113320	OS10G0124100	0.996487
XLOC_113320	OS11G0218100	0.990634
XLOC_113320	OS11G0105750	0.965761
XLOC_113320	OS02G0522700	0.990231
XLOC_113320	OS04G0403701	0.974997
XLOC_113320	OS11G0642800	0.966099
XLOC_113320	OS03G0796501	-0.98116
XLOC_113320	OS06G0165800	-0.992165
XLOC_113320	OS08G0522500	-0.953321
XLOC_113320	OS10G0391400	0.979495
XLOC_113320	OS01G0656900	0.952369
XLOC_113320	OS09G0451800	0.964163
XLOC_113320	OS10G0479700	-0.952855
XLOC_113320	OS03G0128800	0.979483
XLOC_113320	OS01G0524700	0.950395
XLOC_113320	OS06G0155300	0.958717
XLOC_113320	OS07G0618500	0.967586
XLOC_113320	OS08G0465700	0.967676
XLOC_113320	OS03G0794000	-0.958032
XLOC_113320	OS02G0597800	-0.960669
XLOC_113320	OS03G0793800	-0.95063
XLOC_113320	OS01G0688300	0.97471
XLOC_113320	OS10G0430800	0.958054
XLOC_113320	OS09G0491740	0.956983
XLOC_113320	OS11G0127800	0.986545
XLOC_113320	OS09G0522000	0.988482
XLOC_113320	OS04G0194000	0.956845
XLOC_113320	OS07G0685000	0.960585
XLOC_113320	OS04G0495300	0.95856
XLOC_113320	OS05G0349600	0.978791
XLOC_113320	OS03G0435200	0.986088
XLOC_113320	OS08G0455600	0.987991
XLOC_113320	OS06G0145200	-0.982937
XLOC_113320	OS03G0805600	0.981202
XLOC_113320	OS01G0186950	0.957593
XLOC_113320	OS05G0432200	0.977938
XLOC_113320	OS03G0427100	0.961961
XLOC_113320	OS02G0101000	-0.984195
XLOC_113320	OS01G0730400	0.97101
XLOC_113320	OS03G0117200	0.984429
XLOC_113320	OS06G0701700	0.992916
XLOC_113320	OS03G0564200	0.952216
XLOC_113320	OS12G0505950	0.955028
XLOC_113320	OS01G0393000	0.977493
XLOC_113320	OS01G0589500	0.980286
XLOC_113320	OS12G0538100	0.963537
XLOC_113320	OS03G0760600	0.95045
XLOC_113320	OS07G0107366	-0.980192
XLOC_113320	OS08G0100400	0.98184
XLOC_113320	OS04G0571600	0.953282
XLOC_113320	OS02G0258200	-0.972723
XLOC_113320	OS08G0487000	0.952446
XLOC_113320	OS01G0606000	0.959882
XLOC_113320	OS10G0564900	0.980947
XLOC_113320	OS10G0579100	-0.974874
XLOC_113320	OS03G0625800	0.970112
XLOC_113320	OS05G0496000	0.984396
XLOC_113320	OS08G0400000	0.968466
XLOC_113320	OS12G0514900	0.969384
XLOC_113320	OS08G0416400	0.973538
XLOC_113320	OS01G0681700	0.968947
XLOC_113320	OS10G0502600	-0.956
XLOC_113320	OS06G0133400	0.957085
XLOC_113320	OS04G0415200	-0.958157
XLOC_113320	OS07G0273900	-0.954032
XLOC_113320	OS07G0571300	0.958904
XLOC_113320	OS05G0373500	0.970407
XLOC_113320	OS01G0100600	0.970155
XLOC_113320	OS01G0579600	0.95385
XLOC_113320	OS03G0743200	0.967272
XLOC_113320	OS08G0374000	0.957336
XLOC_113320	OS01G0269500	0.963127
XLOC_113320	OS02G0573400	-0.951966
XLOC_113320	OS01G0878750	-0.960643
XLOC_113320	OS06G0665500	0.970713
XLOC_113320	OS09G0101100	0.984768
XLOC_113320	OS05G0550800	-0.950107
XLOC_113320	OS02G0805900	0.963842
XLOC_113320	OS12G0638900	-0.98598
XLOC_113320	OS02G0753800	0.959878
XLOC_113320	OS08G0234200	0.994787
XLOC_113320	OS02G0686300	0.953471
XLOC_113320	OS01G0135700	0.988472
XLOC_113320	OS03G0684100	0.977151
XLOC_113320	OS05G0397700	0.986436
XLOC_113320	OS02G0176000	0.950323
XLOC_113320	OS09G0284400	0.970443
XLOC_113320	OS01G0361800	0.958527
XLOC_113320	OS04G0619800	-0.951377
XLOC_113320	OS06G0214850	-0.971086
XLOC_113320	OS11G0602750	0.990951
XLOC_113320	OS12G0451300	-0.961137
XLOC_113320	OS03G0294100	-0.95445
XLOC_113320	OS10G0493900	0.978167
XLOC_113320	OS11G0109900	0.971509
XLOC_113320	OS05G0373000	-0.952202
XLOC_113320	OS01G0768100	0.970705
XLOC_113320	OS01G0797600	0.951575
XLOC_113320	OS11G0485900	0.960475
XLOC_113320	OS11G0524900	0.986828
XLOC_113320	OS08G0205900	-0.955601
XLOC_113320	OS02G0123700	-0.995862
XLOC_113320	OS03G0170100	0.985269
XLOC_113320	OS10G0377800	0.986578
XLOC_113320	OS08G0533300	0.960866
XLOC_113320	OS12G0489800	0.97283
XLOC_113320	OS06G0663100	0.968974
XLOC_113320	OS07G0294100	-0.960815
XLOC_113320	OS04G0416400	0.997209
XLOC_113320	OS02G0304800	0.953948
XLOC_113320	OS03G0741100	0.975202
XLOC_113320	OS04G0350000	0.969945
XLOC_113320	OS07G0409900	-0.959499
XLOC_113320	OS03G0265300	-0.955215
XLOC_113320	OS01G0508000	0.976543
XLOC_113320	OS06G0630300	0.989284
XLOC_113320	OS04G0616100	-0.997663
XLOC_113320	OS02G0618400	0.950193
XLOC_113320	OS05G0569300	0.960941
XLOC_113320	OS09G0413200	0.996581
XLOC_113320	OS11G0531300	0.978956
XLOC_113320	OS08G0135400	0.953843
XLOC_113320	OS03G0839300	0.974387
XLOC_113320	OS05G0256100	0.969383
XLOC_113320	OS11G0524601	0.973632
XLOC_113320	OS01G0871500	-0.961949
XLOC_113320	OS05G0551350	0.970994
XLOC_113320	OS08G0159500	0.984348
XLOC_113320	OS08G0170900	0.975656
XLOC_113320	OS11G0507200	-0.982107
XLOC_113320	OS02G0554900	0.959658
XLOC_113320	OS07G0680600	0.971919
XLOC_113320	OS05G0202500	0.990517
XLOC_113320	OS06G0643750	-0.962567
XLOC_113320	OS01G0766400	-0.970952
XLOC_113320	OS02G0671100	0.973369
XLOC_113320	OS08G0394000	0.975828
XLOC_113320	OS03G0189100	0.979407
XLOC_113320	OS03G0777100	-0.975078
XLOC_113320	OS12G0552700	0.950483
XLOC_113320	OS06G0661766	0.980586
XLOC_113320	OS09G0453100	0.963933
XLOC_113320	OS07G0578800	0.970274
XLOC_113320	OS10G0504200	-0.974697
XLOC_113320	OS03G0751200	-0.959541
XLOC_113320	OS04G0617800	0.993777
XLOC_113320	OS06G0185300	-0.955509
XLOC_113320	OS07G0639400	-0.954421
XLOC_113320	OS06G0298400	0.972579
XLOC_113320	OS10G0555900	-0.956061
XLOC_113320	OS05G0130500	0.955563
XLOC_113320	OS03G0186950	0.961232
XLOC_113320	OS03G0790600	0.984687
XLOC_113320	OS04G0479200	-0.982001
XLOC_113320	OS08G0156900	0.985505
XLOC_113320	OS10G0520700	0.959507
XLOC_113320	OS05G0552800	0.951398
XLOC_113320	OS12G0176500	0.951848
XLOC_113320	OS01G0558100	-0.958542
XLOC_113320	OS12G0599800	-0.973008
XLOC_113320	OS01G0225200	0.957633
XLOC_113320	OS04G0462400	-0.981208
XLOC_113320	OS01G0921000	0.96906
XLOC_113320	OS01G0223300	0.982045
XLOC_113320	OS09G0457900	0.988542
XLOC_113320	OS02G0678400	-0.969603
XLOC_113320	OS07G0500300	-0.963908
XLOC_113320	OS04G0466700	0.978967
XLOC_113320	OS08G0486200	0.960302
XLOC_113320	OS08G0512801	0.955482
XLOC_113320	OS01G0817800	0.984523
XLOC_113320	OS06G0661400	0.979694
XLOC_113320	OS03G0857600	-0.951995
XLOC_113320	OS02G0608550	0.950345
XLOC_113320	OS02G0473200	0.975146
XLOC_113320	OS08G0151700	0.981942
XLOC_113320	OS04G0611700	0.988393
XLOC_113320	OS03G0190300	0.951116
XLOC_113320	OS06G0470000	-0.958635
XLOC_113320	OS02G0538000	0.958096
XLOC_113320	OS03G0570200	0.971202
XLOC_113320	OS04G0488100	0.951877
XLOC_113320	OS05G0218981	0.963347
XLOC_113320	OS03G0274700	0.961861
XLOC_113320	OS01G0784833	-0.970208
XLOC_113320	OS01G0308300	0.96764
XLOC_113320	OS01G0342800	0.991334
XLOC_113320	OS06G0113950	0.968368
XLOC_113320	OS09G0369400	0.9718
XLOC_113320	OS09G0265225	0.96328
XLOC_113320	OS02G0527200	0.983176
XLOC_113320	OS05G0562200	0.979192
XLOC_113320	OS01G0105800	0.969768
XLOC_113320	OS04G0445400	0.988719
XLOC_113320	OS05G0535300	0.971257
XLOC_113320	OS05G0245300	-0.950058
XLOC_113320	OS03G0132300	0.961875
XLOC_113320	OS04G0467700	0.968882
XLOC_113320	OS03G0265600	0.968811
XLOC_113320	OS05G0401000	-0.985178
XLOC_113320	OS05G0401500	0.95308
XLOC_113320	OS02G0622500	0.971802
XLOC_113320	OS03G0750100	0.977339
XLOC_113320	OS07G0260400	0.954913
XLOC_113320	OS03G0206750	0.951956
XLOC_113320	OS07G0558200	0.959582
XLOC_113320	OS01G0950900	0.964896
XLOC_113320	OS01G0249300	-0.961128
XLOC_113320	OS11G0306300	0.950319
XLOC_113320	OS12G0114100	0.971631
XLOC_113320	OS07G0653900	0.951885
XLOC_113320	OS03G0206700	0.957896
XLOC_113320	OS03G0426300	0.961858
XLOC_113320	OS06G0190700	0.952217
XLOC_113320	OS02G0148100	-0.955917
XLOC_113320	OS05G0362300	-0.957764
XLOC_113320	OS01G0736500	0.977816
XLOC_113320	OS09G0397100	0.954823
XLOC_113320	OS01G0207200	-0.963524
XLOC_113320	OS09G0567600	-0.967542
XLOC_113320	OS11G0470500	0.988013
XLOC_113320	OS02G0637700	-0.958056
XLOC_113320	OS08G0196200	0.978045
XLOC_113320	OS07G0227400	0.956529
XLOC_113320	OS05G0294600	0.968769
XLOC_113320	OS09G0539200	0.969559
XLOC_113320	OS05G0488100	0.959108
XLOC_113320	OS06G0554800	-0.952422
XLOC_113320	OS08G0435800	0.97313
XLOC_113320	OS12G0158600	-0.959051
XLOC_113320	OS05G0560100	0.979744
XLOC_113320	OS05G0147100	0.96815
XLOC_113320	OS12G0192500	0.95727
XLOC_113320	OS06G0237502	0.974674
XLOC_113320	OS05G0105600	0.975277
XLOC_113320	OS07G0185200	0.970541
XLOC_113320	OS01G0851300	-0.977685
XLOC_113320	OS11G0649600	-0.959769
XLOC_113320	OS03G0128932	0.978579
XLOC_113320	OS04G0470500	0.959746
XLOC_113320	OS05G0149800	0.950501
XLOC_113320	OS01G0915900	0.983723
XLOC_113320	OS01G0616900	0.965771
XLOC_113320	OS03G0138100	0.984785
XLOC_113320	OS11G0256100	0.965971
XLOC_113320	OS01G0620100	0.98769
XLOC_113320	OS05G0424100	-0.950171
XLOC_113320	OS08G0188000	0.984709
XLOC_113320	OS01G0807800	0.972539
XLOC_113320	OS03G0831100	0.964606
XLOC_113320	OS06G0153900	0.955067
XLOC_113320	OS08G0539700	0.951434
XLOC_113320	OS04G0648200	0.980342
XLOC_113320	OS02G0550900	0.963521
XLOC_113320	OS05G0583200	0.954908
XLOC_113320	OS03G0251500	-0.957031
XLOC_113320	OS12G0630700	0.985246
XLOC_113320	OS04G0347900	0.977473
XLOC_113320	OS08G0178500	-0.951479
XLOC_113320	OS11G0151700	-0.973818
XLOC_113320	OS09G0513200	0.964329
XLOC_113320	OS01G0262500	-0.956264
XLOC_113320	OS01G0823700	0.956009
XLOC_113320	OS06G0612800	0.983495
XLOC_113320	OS03G0815200	-0.996463
XLOC_113320	OS11G0582300	0.962307
XLOC_113320	OS01G0132800	0.975772
XLOC_113320	OS05G0580550	0.969977
XLOC_113320	OS03G0642900	0.978047
XLOC_113320	OS07G0693900	0.95109
XLOC_113320	OS03G0588600	-0.974849
XLOC_113320	OS03G0821800	-0.955947
XLOC_113320	OS05G0168500	-0.965787
XLOC_113320	OS02G0778200	0.959228
XLOC_113320	OS08G0474000	0.962452
XLOC_113320	OS07G0167100	0.993998
XLOC_113320	OS02G0696600	0.977232
XLOC_113320	OS02G0160250	0.967309
XLOC_113320	OS11G0181900	-0.980039
XLOC_113320	OS02G0456800	0.954431
XLOC_113320	OS11G0638900	0.988916
XLOC_113320	OS10G0322600	0.987739
XLOC_113320	OS10G0198600	0.973267
XLOC_113320	OS01G0170600	0.980758
XLOC_113320	OS11G0473000	-0.950844
XLOC_113320	OS07G0686700	0.975178
XLOC_113320	OS01G0823100	-0.971675
XLOC_113320	OS01G0174900	0.963374
XLOC_113320	OS03G0143600	0.980382
XLOC_113320	OS03G0678800	0.951935
XLOC_113320	OS09G0440300	0.990436
XLOC_113320	OS12G0174100	0.970106
XLOC_113320	OS02G0793200	0.969653
XLOC_113320	OS11G0673200	-0.958811
XLOC_113320	OS04G0502800	0.955247
XLOC_113320	OS05G0534000	0.95142
XLOC_113320	OS11G0591800	-0.972586
XLOC_113320	OS04G0119500	0.96993
XLOC_113320	OS03G0317300	0.982881
XLOC_113320	OS04G0545700	-0.952706
XLOC_113320	OS06G0661200	0.950321
XLOC_113320	OS01G0951000	0.981051
XLOC_113320	OS05G0269100	0.97175
XLOC_113320	OS01G0962500	0.969234
XLOC_113320	OS03G0690600	0.955623
XLOC_113320	OS07G0197300	0.971756
XLOC_113320	OS12G0620000	0.991518
XLOC_113320	OS01G0109000	0.985662
XLOC_113320	OS04G0521700	0.956598
XLOC_113320	OS07G0108400	0.961407
XLOC_113320	OS01G0306400	0.984204
XLOC_113320	OS01G0926700	-0.95696
XLOC_113320	OS08G0559501	0.989495
XLOC_113320	OS05G0119100	0.961883
XLOC_113320	OS03G0688300	0.952334
XLOC_113320	OS01G0661500	0.978496
XLOC_113320	OS12G0632000	0.981134
XLOC_113320	OS07G0495300	0.9545
XLOC_113320	OS05G0165450	0.953902
XLOC_113320	OS05G0364600	0.982614
XLOC_113320	OS05G0588200	0.964679
XLOC_113320	OS10G0512800	-0.957218
XLOC_113320	OS04G0573200	0.984494
XLOC_113320	OS04G0611800	0.977014
XLOC_113320	OS07G0654100	0.976653
XLOC_113320	OS02G0814000	-0.952419
XLOC_113320	OS03G0365800	0.970309
XLOC_113320	OS02G0215900	0.982676
XLOC_113320	OS11G0222200	0.980326
XLOC_113320	OS04G0643750	0.979741
XLOC_113320	OS07G0106700	0.952749
XLOC_113320	OS06G0133800	-0.973595
XLOC_113320	OS08G0373000	0.975672
XLOC_056498	OS07G0585900	-0.969887
XLOC_056498	OS08G0177500	0.964042
XLOC_056498	OS05G0291700	0.963576
XLOC_056498	OS01G0778800	-0.958603
XLOC_056498	OS09G0498000	0.950848
XLOC_056498	OS02G0121200	0.952653
XLOC_056498	OS12G0157700	0.960553
XLOC_056498	OS10G0158700	0.953388
XLOC_056498	OS02G0677300	0.965858
XLOC_056498	OS01G0780500	-0.95343
XLOC_056498	OS05G0198400	-0.978416
XLOC_056498	OS09G0562750	-0.988459
XLOC_056498	OS11G0615900	0.951639
XLOC_056498	OS09G0462200	-0.992853
XLOC_056498	OS04G0604250	0.982959
XLOC_056498	OS01G0304400	0.970458
XLOC_056498	OS04G0206650	-0.959874
XLOC_056498	OS08G0561700	0.955906
XLOC_056498	OS02G0173200	-0.953158
XLOC_056498	OS10G0346200	-0.960921
XLOC_056498	OS12G0578800	-0.956948
XLOC_056498	OS03G0820300	-0.951745
XLOC_056498	OS04G0583900	-0.961401
XLOC_056498	OS04G0507000	0.98623
XLOC_056498	OS11G0161700	0.970664
XLOC_056498	OS08G0200300	0.962269
XLOC_056498	OS03G0349600	-0.95443
XLOC_056498	OS12G0171500	0.959627
XLOC_056498	OS02G0534550	-0.959276
XLOC_056498	OS12G0581600	-0.992748
XLOC_056498	OS06G0109600	0.977294
XLOC_056498	OS01G0958900	0.992487
XLOC_056498	OS10G0563500	0.987411
XLOC_056498	OS06G0215400	-0.952046
XLOC_056498	OS02G0223700	-0.97538
XLOC_056498	OS03G0153400	0.968561
XLOC_056498	OS02G0638300	0.972853
XLOC_056498	OS09G0401200	0.954784
XLOC_056498	OS02G0483500	-0.960778
XLOC_056498	OS07G0673600	0.950092
XLOC_056498	OS08G0521000	-0.989134
XLOC_056498	OS06G0621800	0.955757
XLOC_056498	OS06G0150600	-0.9543
XLOC_056498	OS03G0278250	-0.98184
XLOC_056498	OS03G0595200	0.965461
XLOC_056498	OS05G0541400	-0.955042
XLOC_056498	OS03G0308000	-0.951945
XLOC_056498	OS06G0601000	0.95012
XLOC_056498	OS06G0199100	0.981561
XLOC_056498	OS09G0502500	-0.96512
XLOC_056498	OS05G0517100	-0.988862
XLOC_056498	OS01G0225400	0.968947
XLOC_056498	OS07G0561300	-0.968319
XLOC_056498	OS01G0957600	0.960936
XLOC_056498	OS04G0411800	-0.989739
XLOC_056498	OS12G0508200	0.955241
XLOC_056498	OS03G0401300	-0.995038
XLOC_056498	OS08G0244400	0.973112
XLOC_056498	OS02G0158800	0.970383
XLOC_056498	OS03G0129900	0.961202
XLOC_056498	OS08G0293200	0.958688
XLOC_056498	OS01G0738800	-0.950663
XLOC_056498	OS03G0725800	0.972751
XLOC_056498	OS03G0396900	0.95643
XLOC_056498	OS04G0168400	0.964226
XLOC_056498	OS07G0180300	0.988141
XLOC_056498	OS07G0476900	0.969971
XLOC_056498	OS03G0790500	-0.990563
XLOC_056498	OS09G0546400	0.965247
XLOC_056498	OS11G0417132	0.976252
XLOC_056498	OS01G0907200	-0.954436
XLOC_056498	OS06G0133900	-0.959782
XLOC_056498	OS08G0179000	0.96666
XLOC_056498	OS02G0534400	-0.975446
XLOC_056498	OS12G0111600	-0.977368
XLOC_056498	OS03G0702100	-0.962989
XLOC_056498	OS03G0388600	0.950968
XLOC_056498	OS07G0497400	-0.957302
XLOC_056498	OS08G0560500	0.961448
XLOC_056498	OS03G0276500	-0.987307
XLOC_056498	OS11G0552100	0.96742
XLOC_056498	OS08G0155900	-0.962397
XLOC_056498	OS02G0136800	-0.975046
XLOC_056498	OS12G0632700	0.960059
XLOC_056498	OS02G0709100	0.971583
XLOC_056498	OS08G0256000	-0.974104
XLOC_056498	OS02G0224400	0.990253
XLOC_056498	OS02G0820800	0.966888
XLOC_056498	OS07G0569550	0.950539
XLOC_056498	OS05G0156500	-0.950599
XLOC_056498	OS09G0324400	-0.955706
XLOC_056498	OS04G0506700	0.967845
XLOC_056498	OS07G0142700	-0.98402
XLOC_056498	OS03G0757950	-0.980331
XLOC_056498	OS02G0235101	0.986148
XLOC_056498	OS09G0417600	-0.960438
XLOC_056498	OS08G0455900	-0.964944
XLOC_056498	OS03G0774400	0.971449
XLOC_056498	OS06G0146200	0.967274
XLOC_056498	OS07G0448600	-0.96723
XLOC_056498	OS10G0550100	0.978276
XLOC_056498	OS09G0536000	0.95252
XLOC_056498	OS10G0437500	0.951024
XLOC_056498	OS03G0802100	0.985684
XLOC_056498	OS03G0797000	0.975942
XLOC_056498	OS10G0497800	-0.95559
XLOC_056498	OS01G0841600	-0.960847
XLOC_056498	OS11G0242800	0.954687
XLOC_056498	OS11G0133500	0.963414
XLOC_056498	OS12G0536000	0.95124
XLOC_056498	OS08G0529400	0.98435
XLOC_056498	OS07G0608400	0.950289
XLOC_056498	OS02G0697800	-0.973084
XLOC_056498	OS08G0527900	0.976123
XLOC_056498	OS08G0435900	0.958568
XLOC_056498	OS01G0915401	-0.953649
XLOC_056498	OS01G0520600	0.955568
XLOC_056498	OS03G0170300	0.950164
XLOC_056498	OS04G0667500	0.957402
XLOC_056498	OS11G0592400	0.957503
XLOC_056498	OS05G0194500	-0.951925
XLOC_056498	OS03G0586600	0.958208
XLOC_056498	OS06G0112400	-0.963317
XLOC_056498	OS09G0519000	-0.961513
XLOC_056498	OS04G0206500	-0.969056
XLOC_056498	OS03G0129300	0.955703
XLOC_056498	OS04G0532800	-0.957161
XLOC_056498	OS03G0395000	0.958108
XLOC_056498	OS12G0581300	0.98655
XLOC_056498	OS04G0476600	-0.956341
XLOC_056498	OS12G0198200	-0.968099
XLOC_056498	OS12G0420400	0.952286
XLOC_056498	OS01G0639600	-0.985586
XLOC_056498	OS03G0663700	0.972933
XLOC_056498	OS06G0146250	-0.96088
XLOC_056498	OS03G0733800	-0.96101
XLOC_056498	OS03G0237000	-0.952073
XLOC_056498	OS02G0134000	-0.972813
XLOC_056498	OS04G0685500	0.954515
XLOC_056498	OS01G0729500	-0.983546
XLOC_056498	OS05G0452500	0.983519
XLOC_056498	OS04G0623600	0.983601
XLOC_056498	OS10G0394100	0.97085
XLOC_056498	OS02G0565100	0.96085
XLOC_056498	OS07G0558400	0.966724
XLOC_056498	OS02G0127900	-0.966265
XLOC_056498	OS06G0682900	0.953883
XLOC_056498	OS04G0339400	-0.969668
XLOC_056498	OS06G0712700	0.96534
XLOC_056498	OS12G0225200	0.972483
XLOC_056498	OS01G0800900	-0.958838
XLOC_056498	OS10G0340301	-0.965664
XLOC_056498	OS11G0140600	-0.968342
XLOC_056498	OS05G0530400	-0.958338
XLOC_056498	OS05G0324100	0.984929
XLOC_056498	OS11G0441500	-0.970404
XLOC_056498	OS08G0564700	-0.957616
XLOC_056498	OS09G0364400	-0.975162
XLOC_056498	OS06G0329900	0.965753
XLOC_056498	OS02G0139000	0.958303
XLOC_056498	OS11G0138300	-0.959825
XLOC_056498	OS10G0502450	0.96425
XLOC_056498	OS04G0206450	-0.963828
XLOC_056498	OS04G0397000	-0.957088
XLOC_056498	OS06G0168500	-0.97094
XLOC_056498	OS03G0133400	-0.955969
XLOC_056498	OS07G0673550	0.954215
XLOC_056498	OS12G0147000	0.953984
XLOC_056498	OS11G0107500	0.977429
XLOC_056498	OS04G0373400	-0.995356
XLOC_056498	OS09G0324300	-0.983554
XLOC_056498	OS03G0401333	-0.984036
XLOC_056498	OS10G0436850	-0.954369
XLOC_056498	OS01G0886300	-0.958824
XLOC_056498	OS03G0416400	0.981312
XLOC_056498	OS06G0624900	0.975884
XLOC_056498	OS06G0675600	0.977341
XLOC_056498	OS05G0277000	-0.954005
XLOC_056498	OS08G0260800	0.97174
XLOC_056498	OS08G0174700	-0.970619
XLOC_056498	OS06G0348800	0.967158
XLOC_056498	OS04G0589700	-0.962538
XLOC_056498	OS01G0957500	0.95195
XLOC_056498	OS11G0533100	0.962241
XLOC_056498	OS07G0192000	-0.972796
XLOC_056498	OS03G0110900	0.975553
XLOC_056498	OS12G0123800	-0.983918
XLOC_056498	OS09G0436700	0.961821
XLOC_056498	OS03G0794200	-0.95216
XLOC_056498	OS10G0469700	-0.951196
XLOC_056498	OS05G0406100	0.967943
XLOC_056498	OS07G0469100	0.972437
XLOC_056498	OS04G0414700	0.953653
XLOC_056498	OS04G0572400	0.964989
XLOC_056498	OS01G0232300	0.979882
XLOC_056498	OS05G0166450	-0.991658
XLOC_056498	OS08G0334900	-0.976321
XLOC_056498	OS02G0255500	0.964616
XLOC_056498	OS02G0105800	0.955458
XLOC_056498	OS03G0584400	-0.986028
XLOC_056498	OS12G0152900	0.966911
XLOC_056498	OS04G0671200	0.962701
XLOC_056498	OS09G0279400	0.976203
XLOC_056498	OS03G0850800	0.959534
XLOC_056498	OS06G0701900	0.9877
XLOC_056498	OS03G0655300	0.959951
XLOC_056498	OS04G0382800	-0.971596
XLOC_056498	OS02G0182300	0.968111
XLOC_056498	OS07G0670600	-0.99866
XLOC_056498	OS09G0482900	-0.969366
XLOC_056498	OS03G0833100	-0.950297
XLOC_056498	OS11G0220700	0.970187
XLOC_056498	OS05G0153200	0.981557
XLOC_056498	OS06G0622700	-0.964434
XLOC_056498	OS12G0560300	-0.977646
XLOC_056498	OS03G0736900	-0.971891
XLOC_056498	OS07G0159900	-0.953845
XLOC_056498	OS07G0674700	-0.986145
XLOC_056498	OS03G0725200	-0.965589
XLOC_056498	OS05G0198700	0.979041
XLOC_056498	OS05G0164800	-0.967969
XLOC_056498	OS10G0336600	0.978528
XLOC_122123	OS04G0581451	0.95521
XLOC_122123	OS07G0119000	0.972449
XLOC_122123	OS01G0627600	-0.953893
XLOC_122123	OS08G0349300	-0.977901
XLOC_122123	OS10G0518300	-0.972575
XLOC_122123	OS02G0550850	0.954744
XLOC_122123	OS11G0557800	0.962696
XLOC_122123	OS04G0600200	-0.96681
XLOC_122123	OS03G0795000	0.954626
XLOC_122123	OS04G0630900	0.959594
XLOC_122123	OS04G0179200	-0.969658
XLOC_122123	OS01G0111100	0.976701
XLOC_122123	OS07G0117900	-0.962113
XLOC_122123	OS05G0414800	0.952949
XLOC_122123	OS09G0400400	-0.980077
XLOC_122123	OS04G0634500	-0.970234
XLOC_122123	OS11G0592350	0.963187
XLOC_122123	OS05G0423701	-0.954158
XLOC_122123	OS05G0410900	0.962344
XLOC_122123	OS03G0754800	-0.960422
XLOC_122123	OS06G0697400	-0.968812
XLOC_122123	OS01G0949750	-0.956291
XLOC_122123	OS09G0551100	-0.955833
XLOC_122123	OS02G0800000	0.965256
XLOC_122123	OS08G0278900	-0.955797
XLOC_122123	OS08G0448000	-0.953655
XLOC_122123	OS10G0172100	0.968879
XLOC_122123	OS03G0283100	-0.96695
XLOC_122123	OS05G0169100	-0.950828
XLOC_122123	OS12G0112000	-0.981385
XLOC_122123	OS03G0195800	-0.960753
XLOC_122123	OS04G0645100	0.953656
XLOC_122123	OS05G0560000	0.969855
XLOC_122123	OS03G0439700	-0.950085
XLOC_122123	OS04G0178400	-0.967388
XLOC_122123	OS01G0734466	-0.955953
XLOC_122123	OS07G0122900	-0.964953
XLOC_122123	OS07G0570700	0.982648
XLOC_122123	OS07G0129800	-0.969865
XLOC_122123	OS11G0133850	-0.951585
XLOC_122123	OS03G0159100	-0.953886
XLOC_122123	OS05G0578100	-0.961812
XLOC_122123	OS09G0467200	-0.969761
XLOC_122123	OS03G0664400	-0.977322
XLOC_122123	OS06G0113600	0.964178
XLOC_122123	OS07G0580900	-0.951623
XLOC_122123	OS01G0695900	-0.966682
XLOC_122123	OS03G0694700	-0.970057
XLOC_122123	OS10G0397400	0.951561
XLOC_122123	OS07G0593332	-0.989295
XLOC_122123	OS11G0639400	0.993336
XLOC_122123	OS11G0106083	-0.986095
XLOC_122123	OS09G0543400	-0.965049
XLOC_122123	OS06G0239700	-0.967597
XLOC_122123	OS02G0667300	0.962867
XLOC_122123	OS08G0128200	0.982266
XLOC_122123	OS01G0699600	0.97585
XLOC_122123	OS03G0266300	0.952345
XLOC_122123	OS01G0687400	-0.972167
XLOC_122123	OS01G0850900	-0.985461
XLOC_122123	OS07G0541400	-0.951563
XLOC_122123	OS08G0478000	-0.95576
XLOC_122123	OS05G0105800	0.953944
XLOC_122123	OS07G0599900	-0.955294
XLOC_122123	OS09G0516200	-0.954377
XLOC_122123	OS10G0162842	0.972343
XLOC_122123	OS10G0528400	-0.978026
XLOC_122123	OS08G0352100	-0.980672
XLOC_122123	OS05G0565900	-0.980512
XLOC_122123	OS07G0148900	0.9625
XLOC_122123	OS12G0443800	0.967653
XLOC_122123	OS11G0237300	-0.985274
XLOC_122123	OS09G0463300	-0.979174
XLOC_122123	OS05G0115100	-0.982862
XLOC_122123	OS01G0369800	-0.968447
XLOC_122123	OS08G0105700	-0.989092
XLOC_122123	OS03G0757600	-0.958537
XLOC_122123	OS08G0543100	-0.952024
XLOC_122123	OS11G0112200	-0.969691
XLOC_122123	OS07G0190000	-0.96061
XLOC_122123	OS11G0131900	0.966671
XLOC_122123	OS04G0118800	-0.952365
XLOC_122123	OS03G0726800	-0.980203
XLOC_122123	OS05G0586050	0.992624
XLOC_122123	OS11G0124900	0.95884
XLOC_122123	OS02G0513800	0.969464
XLOC_122123	OS06G0476400	0.959922
XLOC_122123	OS03G0592500	0.958049
XLOC_122123	OS08G0270800	-0.97623
XLOC_122123	OS06G0716750	-0.955995
XLOC_122123	OS02G0830300	0.97389
XLOC_122123	OS08G0478466	-0.959589
XLOC_122123	OS08G0346900	-0.961927
XLOC_122123	OS03G0828800	-0.981696
XLOC_122123	OS11G0568300	0.96951
XLOC_122123	OS08G0224000	0.951819
XLOC_122123	OS12G0105500	0.961952
XLOC_122123	OS01G0201100	-0.957757
XLOC_122123	OS04G0677300	-0.956519
XLOC_122123	OS01G0557100	-0.974827
XLOC_122123	OS08G0384500	-0.994633
XLOC_122123	OS12G0600400	-0.971963
XLOC_122123	OS01G0369700	-0.954244
XLOC_122123	OS10G0525800	-0.960443
XLOC_122123	OS12G0555500	-0.968111
XLOC_122123	OS03G0133100	-0.965592
XLOC_122123	OS03G0211600	0.970347
XLOC_122123	OS02G0577600	-0.978862
XLOC_122123	OS01G0627967	-0.966672
XLOC_122123	OS07G0513000	0.987301
XLOC_122123	OS04G0459500	0.994276
XLOC_122123	OS05G0530701	-0.966555
XLOC_122123	OS01G0721400	-0.974673
XLOC_122123	OS04G0674750	-0.959173
XLOC_122123	OS11G0121300	-0.975641
XLOC_122123	OS01G0734800	-0.986603
XLOC_122123	OS01G0692100	-0.9741
XLOC_122123	OS08G0331800	-0.976583
XLOC_122123	OS08G0529100	-0.955964
XLOC_122123	OS10G0530600	-0.955736
XLOC_122123	OS10G0342650	0.967865
XLOC_122123	OS03G0263700	-0.956856
XLOC_122123	OS01G0627800	-0.962332
XLOC_122123	OS02G0515125	-0.96543
XLOC_122123	OS12G0555000	-0.969544
XLOC_122123	OS11G0705200	-0.959558
XLOC_122123	OS01G0939100	0.959616
XLOC_122123	OS07G0172600	0.95732
XLOC_122123	OS02G0731600	0.970178
XLOC_122123	OS01G0773700	0.956599
XLOC_122123	OS11G0592100	-0.965902
XLOC_122123	OS03G0565200	0.975442
XLOC_122123	OS05G0401100	0.957397
XLOC_122123	OS08G0230300	0.953956
XLOC_122123	OS10G0422200	-0.953922
XLOC_122123	OS07G0630400	0.955949
XLOC_122123	OS03G0197200	-0.981566
XLOC_122123	OS09G0356200	-0.953472
XLOC_122123	OS11G0307500	0.954666
XLOC_122123	OS12G0105600	-0.976988
XLOC_122123	OS03G0724700	-0.95202
XLOC_122123	OS06G0294600	-0.970019
XLOC_122123	OS04G0590900	0.975941
XLOC_122123	OS09G0395600	-0.984258
XLOC_122123	OS10G0137300	-0.955761
XLOC_122123	OS08G0433350	0.969471
XLOC_122123	OS02G0717200	-0.953154
XLOC_122123	OS10G0527400	-0.977367
XLOC_122123	OS03G0841600	-0.955084
XLOC_122123	OS07G0475400	-0.961212
XLOC_122123	OS03G0856500	0.978522
XLOC_122123	OS04G0438900	-0.951805
XLOC_122123	OS01G0720500	0.992492
XLOC_122123	OS01G0609300	-0.955787
XLOC_122123	OS05G0576600	-0.991774
XLOC_122123	OS08G0240000	0.951091
XLOC_122123	OS10G0528651	-0.951151
XLOC_122123	OS03G0638900	-0.990416
XLOC_122123	OS05G0387200	0.956668
XLOC_122123	OS02G0466400	-0.972839
XLOC_122123	OS01G0115900	-0.968898
XLOC_122123	OS07G0556200	0.986085
XLOC_122123	OS03G0322200	-0.958498
XLOC_122123	OS03G0125400	0.950906
XLOC_122123	OS09G0547500	-0.978983
XLOC_122123	OS02G0156600	-0.970047
XLOC_122123	OS09G0543900	-0.954699
XLOC_122123	OS10G0530750	-0.968372
XLOC_122123	OS03G0778100	0.978758
XLOC_122123	OS06G0679100	0.960641
XLOC_122123	OS04G0457100	0.966024
XLOC_122123	OS07G0410300	-0.977864
XLOC_122123	OS02G0257300	0.978113
XLOC_122123	OS07G0688800	0.973582
XLOC_122123	OS02G0115650	0.988779
XLOC_122123	OS08G0137800	-0.950529
XLOC_122123	OS01G0869500	0.95235
XLOC_122123	OS06G0245900	-0.972358
XLOC_122123	OS06G0225000	-0.96796
XLOC_122123	OS11G0270500	-0.975284
XLOC_122123	OS05G0280500	-0.959647
XLOC_122123	OS03G0799700	0.962729
XLOC_122123	OS04G0668900	-0.958813
XLOC_122123	OS10G0344000	-0.971201
XLOC_122123	OS06G0156400	-0.968222
XLOC_122123	OS06G0687900	-0.986032
XLOC_122123	OS03G0323100	0.973763
XLOC_122123	OS01G0628000	-0.951882
XLOC_122123	OS04G0451700	0.967781
XLOC_122123	OS05G0507300	-0.984709
XLOC_122123	OS07G0141400	0.955907
XLOC_122123	OS07G0129900	-0.961412
XLOC_122123	OS06G0249350	-0.957902
XLOC_122123	OS10G0392400	-0.994858
XLOC_122123	OS09G0367700	-0.95375
XLOC_122123	OS09G0451500	-0.971199
XLOC_122123	OS01G0642600	-0.959179
XLOC_122123	OS02G0780500	0.958546
XLOC_122123	OS10G0502000	0.998677
XLOC_122123	OS05G0187800	-0.962256
XLOC_122123	OS01G0283500	-0.991696
XLOC_122123	OS02G0770800	-0.97476
XLOC_122123	OS09G0494600	-0.96345
XLOC_122123	OS01G0721200	-0.960348
XLOC_122123	OS09G0459800	-0.955804
XLOC_122123	OS10G0462100	-0.951733
XLOC_122123	OS03G0729000	-0.984272
XLOC_122123	OS02G0465600	-0.966967
XLOC_122123	OS10G0462800	0.974481
XLOC_122123	OS01G0265900	0.989386
XLOC_122123	OS05G0215300	-0.972731
XLOC_122123	OS03G0665000	-0.954141
XLOC_122123	OS06G0681200	-0.954881
XLOC_122123	OS06G0691800	0.954303
XLOC_122123	OS06G0710700	-0.986627
XLOC_122123	OS08G0331900	-0.992884
XLOC_122123	OS03G0645000	0.966991
XLOC_122123	OS08G0119900	0.970486
XLOC_122123	OS05G0116350	0.962354
XLOC_122123	OS05G0129700	-0.974635
XLOC_122123	OS10G0163370	0.950504
XLOC_122123	OS11G0242400	0.951634
XLOC_122123	OS01G0130200	-0.976788
XLOC_122123	OS04G0600300	-0.956059
XLOC_122123	OS05G0367800	-0.952565
XLOC_122123	OS09G0471800	-0.965779
XLOC_122123	OS08G0459700	-0.968192
XLOC_122123	OS12G0555200	-0.957296
XLOC_122123	OS07G0435300	0.952259
XLOC_122123	OS10G0100300	0.960806
XLOC_122123	OS02G0153700	0.961866
XLOC_122123	OS04G0361500	-0.966018
XLOC_122123	OS04G0661100	-0.956629
XLOC_122123	OS01G0934900	0.96509
XLOC_122123	OS12G0210200	-0.962074
XLOC_122123	OS09G0572700	-0.951053
XLOC_122123	OS08G0501500	-0.955198
XLOC_122123	OS06G0264800	0.952485
XLOC_122123	OS02G0710950	-0.950815
XLOC_122123	OS08G0156000	-0.96705
XLOC_122123	OS01G0233000	0.957517
XLOC_122123	OS07G0448400	-0.97655
XLOC_122123	OS06G0107800	0.965434
XLOC_122123	OS03G0728900	-0.95153
XLOC_122123	OS09G0491788	0.972802
XLOC_122123	OS10G0380800	-0.955024
XLOC_122123	OS10G0536400	-0.975394
XLOC_122123	OS06G0113900	0.957842
XLOC_122123	OS01G0695800	-0.965267
XLOC_122123	OS01G0106400	-0.964424
XLOC_122123	OS05G0197300	-0.986371
XLOC_122123	OS09G0446350	0.990538
XLOC_122123	OS02G0569900	-0.960485
XLOC_122123	OS03G0757000	-0.95964
XLOC_122123	OS02G0570400	-0.952963
XLOC_122123	OS02G0160800	-0.962496
XLOC_122123	OS04G0419100	-0.977066
XLOC_122123	OS05G0572900	-0.977465
XLOC_122123	OS07G0564500	-0.950489
XLOC_122123	OS10G0492400	-0.954529
XLOC_122123	OS07G0541200	-0.980376
XLOC_122123	OS03G0306800	0.9586
XLOC_122123	OS04G0375300	0.955117
XLOC_122123	OS02G0578300	-0.954808
XLOC_122123	OS01G0668901	-0.963042
XLOC_122123	OS12G0273300	-0.952972
XLOC_122123	OS03G0664650	-0.951114
XLOC_122123	OS01G0603100	-0.963155
XLOC_122123	OS10G0474100	0.958643
XLOC_122123	OS01G0623900	-0.988285
XLOC_122123	OS09G0520200	-0.982414
XLOC_122123	OS05G0559316	0.97328
XLOC_122123	OS09G0266000	0.985554
XLOC_122123	OS03G0663500	-0.992461
XLOC_122123	OS01G0572700	-0.950164
XLOC_122123	OS03G0739700	-0.975169
XLOC_122123	OS06G0651000	-0.982433
XLOC_122123	OS04G0518400	-0.959616
XLOC_122123	OS07G0537250	-0.962512
XLOC_122123	OS04G0488700	-0.974112
XLOC_122123	OS03G0736600	0.957009
XLOC_122123	OS02G0732900	0.965347
XLOC_122123	OS11G0679700	-0.971534
XLOC_122123	OS01G0721300	-0.973952
XLOC_122123	OS03G0329700	-0.986945
XLOC_122123	OS11G0110100	0.967897
XLOC_122123	OS10G0536450	-0.982648
XLOC_122123	OS08G0104600	0.951731
XLOC_122123	OS11G0704800	-0.960137
XLOC_122123	OS11G0625900	-0.992463
XLOC_122123	OS04G0443900	0.962137
XLOC_148610	OS11G0270700	0.96071
XLOC_148610	OS05G0494200	0.986338
XLOC_148610	OS01G0182200	0.96642
XLOC_148610	OS12G0467300	0.964791
XLOC_148610	OS10G0543500	0.99345
XLOC_148610	OS01G0634500	0.966059
XLOC_148610	OS10G0515200	0.958239
XLOC_148610	OS04G0477300	0.96896
XLOC_148610	OS09G0357400	0.967572
XLOC_148610	OS01G0126900	0.99237
XLOC_148610	OS06G0636600	0.953556
XLOC_148610	OS02G0484200	0.965436
XLOC_148610	OS01G0602433	0.977388
XLOC_148610	OS11G0591300	0.978785
XLOC_148610	OS08G0376300	0.975931
XLOC_148610	OS05G0172500	-0.970414
XLOC_148610	OS10G0569600	0.968849
XLOC_148610	OS01G0824800	0.987941
XLOC_148610	OS01G0504100	0.951722
XLOC_148610	OS05G0389800	0.968737
XLOC_148610	OS08G0509100	0.965533
XLOC_148610	OS01G0207400	0.962156
XLOC_148610	OS08G0174300	0.97602
XLOC_148610	OS02G0186800	0.989793
XLOC_148610	OS08G0204632	-0.950838
XLOC_148610	OS11G0474900	0.969237
XLOC_148610	OS06G0163200	-0.954923
XLOC_148610	OS02G0720400	0.956154
XLOC_148610	OS12G0639200	0.999126
XLOC_148610	OS05G0470000	0.958615
XLOC_148610	OS03G0245700	0.959984
XLOC_148610	OS11G0144900	0.951463
XLOC_148610	OS01G0713200	0.992276
XLOC_148610	OS07G0230600	0.981198
XLOC_148610	OS07G0619500	0.951254
XLOC_148610	OS01G0798800	0.968194
XLOC_148610	OS02G0626400	0.959619
XLOC_148610	OS10G0512400	0.985777
XLOC_148610	OS05G0161800	0.994612
XLOC_148610	OS07G0584283	0.95286
XLOC_148610	OS01G0241400	0.978052
XLOC_148610	OS12G0216000	0.983999
XLOC_148610	OS01G0337500	0.996542
XLOC_148610	OS01G0949800	0.965626
XLOC_148610	OS09G0472150	0.961749
XLOC_148610	OS06G0563000	0.974281
XLOC_148610	OS02G0727400	0.96427
XLOC_148610	OS01G0795000	0.981173
XLOC_148610	OS01G0880350	0.977978
XLOC_148610	OS01G0585200	0.962726
XLOC_148610	OS01G0155500	0.977946
XLOC_148610	OS12G0121000	0.964561
XLOC_148610	OS09G0440700	0.963783
XLOC_148610	OS07G0674400	0.995012
XLOC_148610	OS10G0574750	0.95796
XLOC_148610	OS09G0452300	0.965846
XLOC_148610	OS03G0638200	-0.971282
XLOC_148610	OS11G0601700	0.97521
XLOC_148610	OS09G0549300	0.985762
XLOC_148610	OS06G0131700	0.97302
XLOC_148610	OS09G0375400	0.951574
XLOC_148610	OS12G0637100	0.959093
XLOC_148610	OS06G0583600	0.968551
XLOC_148610	OS01G0748300	0.977517
XLOC_148610	OS12G0637800	0.981544
XLOC_148610	OS03G0399800	0.981933
XLOC_148610	OS03G0216700	0.985381
XLOC_148610	OS05G0592300	0.973986
XLOC_148610	OS10G0444700	0.96918
XLOC_148610	OS02G0177600	0.952354
XLOC_148610	OS05G0100600	0.975281
XLOC_148610	OS11G0182100	0.952149
XLOC_148610	OS01G0836800	0.958143
XLOC_148610	OS09G0519200	-0.982151
XLOC_148610	OS09G0272900	0.986479
XLOC_148610	OS12G0129350	0.974503
XLOC_148610	OS12G0580400	0.96539
XLOC_148610	OS02G0160900	0.99186
XLOC_148610	OS01G0620900	0.960664
XLOC_148610	OS11G0607200	0.984611
XLOC_148610	OS07G0584000	0.979649
XLOC_148610	OS12G0630600	0.974985
XLOC_148610	OS10G0486100	0.967112
XLOC_148610	OS06G0304600	0.973525
XLOC_148610	OS08G0261100	0.992135
XLOC_148610	OS10G0561800	0.965384
XLOC_148610	OS06G0253600	0.963691
XLOC_148610	OS01G0316100	0.975687
XLOC_148610	OS05G0549900	0.964369
XLOC_148610	OS03G0389601	0.954535
XLOC_148610	OS01G0155000	0.958206
XLOC_148610	OS01G0753300	0.979257
XLOC_148610	OS03G0411600	0.98487
XLOC_148610	OS02G0228300	0.996601
XLOC_148610	OS12G0145400	0.961895
XLOC_148610	OS08G0356700	0.998821
XLOC_148610	OS02G0813166	0.971695
XLOC_148610	OS08G0412700	0.956548
XLOC_148610	OS04G0556400	0.986109
XLOC_148610	OS07G0575700	0.952419
XLOC_148610	OS06G0340200	0.987458
XLOC_148610	OS05G0170250	0.975462
XLOC_148610	OS01G0228400	-0.956826
XLOC_148610	OS03G0802500	0.984504
XLOC_148610	OS04G0435100	0.977165
XLOC_148610	OS07G0677200	0.955647
XLOC_148610	OS12G0510750	-0.9607
XLOC_148610	OS11G0117900	0.956704
XLOC_148610	OS03G0243750	0.953487
XLOC_148610	OS02G0173600	0.954041
XLOC_148610	OS10G0360175	0.954842
XLOC_148610	OS10G0570200	0.989148
XLOC_148610	OS01G0138800	0.977549
XLOC_148610	OS03G0304400	0.956162
XLOC_148610	OS01G0677900	0.991555
XLOC_148610	OS02G0611450	0.957951
XLOC_148610	OS07G0622250	0.968533
XLOC_148610	OS09G0127300	0.970755
XLOC_148610	OS08G0500700	0.951572
XLOC_148610	OS04G0538800	0.953291
XLOC_148610	OS01G0175850	0.950196
XLOC_148610	OS10G0512450	0.97056
XLOC_148610	OS12G0174700	0.997579
XLOC_148610	OS05G0427400	0.981712
XLOC_148610	OS01G0940100	0.951082
XLOC_148610	OS05G0159300	0.954793
XLOC_148610	OS07G0241866	0.961172
XLOC_148610	OS01G0196300	0.986367
XLOC_148610	OS07G0679000	0.971048
XLOC_148610	OS09G0555300	0.974317
XLOC_148610	OS02G0738300	0.978613
XLOC_148610	OS09G0434900	0.973269
XLOC_148610	OS05G0420200	0.953828
XLOC_148610	OS08G0417000	0.966969
XLOC_148610	OS02G0717500	0.962782
XLOC_148610	OS01G0347300	0.983363
XLOC_148610	OS02G0224800	0.973031
XLOC_148610	OS05G0162000	0.986448
XLOC_148610	OS02G0511100	0.965751
XLOC_148610	OS03G0154100	0.958866
XLOC_148610	OS02G0668500	0.958743
XLOC_148610	OS11G0104800	0.954726
XLOC_148610	OS03G0278900	-0.965843
XLOC_148610	OS06G0283400	0.976716
XLOC_148610	OS03G0198500	0.967619
XLOC_148610	OS06G0340600	0.985239
XLOC_148610	OS02G0201300	0.954802
XLOC_148610	OS07G0130800	0.971512
XLOC_148610	OS05G0472850	0.971383
XLOC_148610	OS08G0498100	0.962971
XLOC_148610	OS04G0562100	0.99267
XLOC_148610	OS02G0761700	-0.981955
XLOC_148610	OS11G0183800	0.966016
XLOC_148610	OS01G0940800	0.975924
XLOC_148610	OS02G0738100	0.961334
XLOC_148610	OS12G0557501	0.962734
XLOC_148610	OS06G0574550	0.970194
XLOC_148610	OS08G0140300	0.992506
XLOC_148610	OS05G0367400	0.955605
XLOC_148610	OS08G0538100	0.964261
XLOC_148610	OS03G0241600	0.977765
XLOC_148610	OS11G0702400	0.962643
XLOC_148610	OS01G0837200	-0.981612
XLOC_148610	OS07G0683600	0.989342
XLOC_148610	OS10G0456600	-0.95467
XLOC_148610	OS03G0663600	0.991927
XLOC_148610	OS11G0265800	0.961554
XLOC_148610	OS09G0492900	0.980194
XLOC_148610	OS12G0582700	0.981824
XLOC_148610	OS01G0601200	0.970863
XLOC_148610	OS12G0125550	0.992965
XLOC_148610	OS08G0475400	0.952301
XLOC_148610	OS03G0310000	0.991197
XLOC_148610	OS07G0540600	0.952206
XLOC_148610	OS03G0637900	0.981635
XLOC_148610	OS09G0453400	0.98518
XLOC_148610	OS12G0104700	0.977304
XLOC_148610	OS01G0228450	-0.986271
XLOC_148610	OS09G0517100	0.950684
XLOC_148610	OS03G0182000	0.99113
XLOC_148610	OS11G0621300	0.958513
XLOC_148610	OS01G0111900	0.965936
XLOC_148610	OS06G0274300	0.964857
XLOC_148610	OS09G0432900	0.950915
XLOC_148610	OS04G0447650	0.97949
XLOC_148610	OS01G0647000	0.970717
XLOC_148610	OS08G0490600	0.955126
XLOC_148610	OS07G0123450	0.955785
XLOC_148610	OS06G0294775	0.987892
XLOC_148610	OS02G0738350	0.960284
XLOC_148610	OS12G0258700	0.992899
XLOC_148610	OS01G0615500	0.958142
XLOC_148610	OS12G0204550	0.954477
XLOC_148610	OS03G0370000	0.997335
XLOC_148610	OS03G0845000	0.991339
XLOC_148610	OS05G0447200	0.989522
XLOC_148610	OS05G0311801	0.991036
XLOC_148610	OS10G0511600	0.961741
XLOC_148610	OS05G0361500	0.987505
XLOC_148610	OS03G0743800	0.951668
XLOC_148610	OS09G0394300	0.967105
XLOC_148610	OS03G0738600	0.952824
XLOC_148610	OS07G0498400	0.963179
XLOC_148610	OS04G0679000	0.960002
XLOC_148610	OS06G0604600	0.98162
XLOC_148610	OS06G0225300	0.969555
XLOC_148610	OS01G0587400	0.985855
XLOC_148610	OS02G0724000	0.951896
XLOC_148610	OS05G0494500	0.967083
XLOC_148610	OS05G0227600	0.975693
XLOC_148610	OS12G0403800	-0.969958
XLOC_148610	OS05G0163700	0.954755
XLOC_148610	OS03G0769000	0.960401
XLOC_148610	OS03G0820900	0.974774
XLOC_148610	OS10G0491000	0.951476
XLOC_148610	OS02G0193000	0.969227
XLOC_148610	OS04G0537900	0.961027
XLOC_148610	OS01G0252400	0.960283
XLOC_148610	OS03G0804500	0.973919
XLOC_148610	OS11G0195800	0.957749
XLOC_148610	OS06G0697600	0.982615
XLOC_148610	OS08G0240500	0.977704
XLOC_148610	OS09G0572000	0.987772
XLOC_148610	OS05G0183100	0.982054
XLOC_148610	OS01G0746700	0.958422
XLOC_148610	OS03G0667500	0.953752
XLOC_148610	OS02G0720600	0.976598
XLOC_148610	OS01G0838600	0.979949
XLOC_148610	OS04G0167851	0.986055
XLOC_148610	OS01G0297200	0.980344
XLOC_148610	OS05G0577100	0.960128
XLOC_148610	OS01G0795400	0.966814
XLOC_148610	OS10G0522601	0.965589
XLOC_148610	OS06G0328400	0.985325
XLOC_148610	OS04G0581100	0.967771
XLOC_148610	OS04G0110200	0.996355
XLOC_148610	OS12G0125500	0.989406
XLOC_148610	OS12G0556600	-0.959532
XLOC_148610	OS02G0626600	0.976259
XLOC_148610	OS02G0686700	-0.977498
XLOC_148610	OS08G0364900	0.984419
XLOC_148610	OS03G0281900	0.970357
XLOC_148610	OS04G0538850	0.950211
XLOC_148610	OS10G0517500	0.966388
XLOC_148610	OS09G0517200	0.962678
XLOC_148610	OS06G0291800	0.987248
XLOC_148610	OS12G0105800	0.951622
XLOC_148610	OS10G0490900	0.989722
XLOC_148610	OS01G0712700	0.991237
XLOC_148610	OS06G0675700	0.966712
XLOC_148610	OS12G0268000	0.962296
XLOC_148610	OS07G0417200	0.976936
XLOC_148610	OS03G0803500	0.961053
XLOC_148610	OS10G0437600	-0.956074
XLOC_148610	OS09G0570150	0.977178
XLOC_148610	OS05G0541200	0.950663
XLOC_148610	OS09G0468700	0.955982
XLOC_148610	OS01G0172100	0.957563
XLOC_148610	OS10G0569400	0.983639
XLOC_148610	OS01G0899700	0.98586
XLOC_148610	OS02G0100600	0.966847
XLOC_148610	OS01G0190000	0.965785
XLOC_148610	OS05G0363200	0.971826
XLOC_148610	OS01G0893700	0.966947
XLOC_148610	OS07G0677300	0.995214
XLOC_148610	OS07G0650600	0.960885
XLOC_148610	OS09G0441400	0.999527
XLOC_148610	OS10G0479800	0.96959
XLOC_148610	OS01G0841200	-0.982419
XLOC_148610	OS02G0212300	0.992122
XLOC_148610	OS11G0266500	0.994996
XLOC_148610	OS07G0509800	0.954467
XLOC_148610	OS01G0138900	0.964367
XLOC_148610	OS02G0704000	0.968443
XLOC_148610	OS12G0527700	0.97313
XLOC_148610	OS02G0627100	0.968633
XLOC_148610	OS02G0151350	0.951204
XLOC_148610	OS06G0192100	0.995056
XLOC_148610	OS05G0457800	0.960195
XLOC_148610	OS06G0470075	0.956385
XLOC_148610	OS11G0239500	0.955787
XLOC_148610	OS02G0754450	0.984164
XLOC_148610	OS06G0717200	0.953921
XLOC_148610	OS09G0124300	0.9554
XLOC_148610	OS03G0235000	0.977523
XLOC_148610	OS06G0711100	0.974864
XLOC_148610	OS12G0150700	0.966264
XLOC_148610	OS06G0297400	0.958179
XLOC_148610	OS06G0674000	0.970202
XLOC_148610	OS06G0226600	0.966577
XLOC_148610	OS10G0531400	0.992022
XLOC_148610	OS04G0447700	0.968072
XLOC_148610	OS01G0588900	0.967062
XLOC_148610	OS04G0641450	0.973476
XLOC_148610	OS09G0468150	0.957648
XLOC_148610	OS01G0938600	0.963632
XLOC_148610	OS05G0159200	0.954159
XLOC_148610	OS04G0651000	0.967622
XLOC_148610	OS11G0158666	0.952361
XLOC_148610	OS11G0209900	0.974276
XLOC_148610	OS12G0571700	0.986597
XLOC_148610	OS05G0104200	0.972216
XLOC_148610	OS01G0858350	0.968962
XLOC_148610	OS05G0142100	0.992764
XLOC_148610	OS09G0255400	0.972634
XLOC_148610	OS03G0610400	0.952609
XLOC_148610	OS03G0140400	0.951244
XLOC_148610	OS07G0187900	0.960608
XLOC_148610	OS10G0528200	-0.951569
XLOC_148610	OS04G0640600	0.961706
XLOC_148610	OS03G0817500	0.964207
XLOC_148610	OS06G0316000	0.962348
XLOC_148610	OS02G0105400	0.973675
XLOC_148610	OS11G0673100	0.964472
XLOC_148610	OS07G0674150	0.965847
XLOC_148610	OS12G0145100	0.964741
XLOC_148610	OS03G0389700	0.95956
XLOC_148610	OS01G0173600	0.976879
XLOC_148610	OS03G0226200	0.977612
XLOC_148610	OS11G0107600	0.966844
XLOC_148610	OS10G0492200	0.981434
XLOC_148610	OS04G0167800	0.998018
XLOC_148610	OS06G0314501	0.975007
XLOC_148610	OS07G0241500	0.97032
XLOC_148610	OS04G0154800	0.968305
XLOC_148610	OS01G0830500	0.981524
XLOC_148610	OS02G0761600	0.977706
XLOC_148610	OS07G0129200	0.980675
XLOC_148610	OS04G0379700	-0.959072
XLOC_148610	OS02G0774200	0.978701
XLOC_148610	OS01G0871100	0.963599
XLOC_148610	OS02G0681632	0.959876
XLOC_148610	OS03G0165900	0.977856
XLOC_148610	OS05G0489900	0.962321
XLOC_148610	OS11G0128932	0.981631
XLOC_148610	OS09G0570100	0.989528
XLOC_148610	OS06G0690200	0.988315
XLOC_148610	OS03G0729300	-0.95901
XLOC_148610	OS05G0535400	0.954086
XLOC_148610	OS07G0539100	0.976529
XLOC_148610	OS05G0272800	0.968121
XLOC_148610	OS07G0599600	0.956613
XLOC_148610	OS02G0579800	0.967798
XLOC_148610	OS06G0663900	0.96141
XLOC_148610	OS01G0940700	0.995128
XLOC_148610	OS04G0561500	0.966601
XLOC_148610	OS11G0270201	0.98908
XLOC_148610	OS07G0663900	0.979019
XLOC_148610	OS09G0541100	0.969453
XLOC_148610	OS11G0186200	0.957944
XLOC_148610	OS01G0660200	0.966296
XLOC_148610	OS07G0622200	0.977732
XLOC_148610	OS01G0111700	0.964792
XLOC_148610	OS01G0889900	0.970016
XLOC_148610	OS03G0304100	0.955908
XLOC_148610	OS11G0573200	-0.953401
XLOC_148610	OS02G0742200	0.987618
XLOC_148610	OS09G0545300	-0.987661
XLOC_148610	OS12G0268100	0.995364
XLOC_148610	OS02G0691500	0.950865
XLOC_148610	OS02G0192500	0.9783
XLOC_148610	OS01G0948200	0.95838
XLOC_148610	OS06G0673800	0.99686
XLOC_148610	OS07G0416900	0.993468
XLOC_148610	OS08G0157500	0.950265
XLOC_148610	OS01G0662700	-0.968938
XLOC_148610	OS01G0826400	0.956884
XLOC_148610	OS01G0102000	0.965004
XLOC_148610	OS10G0450400	0.980065
XLOC_148610	OS11G0141333	0.963099
XLOC_148610	OS01G0149750	0.991323
XLOC_148610	OS05G0164900	0.956225
XLOC_148610	OS01G0814900	0.959403
XLOC_148610	OS11G0300600	0.97937
XLOC_148610	OS07G0537200	0.955976
XLOC_148610	OS06G0557700	0.961582
XLOC_148610	OS04G0406600	0.987756
XLOC_148610	OS04G0418800	0.956381
XLOC_148610	OS05G0582100	0.951611
XLOC_148610	OS04G0650300	0.971064
XLOC_148610	OS12G0215950	0.98107
XLOC_148610	OS11G0687001	0.960166
XLOC_148610	OS07G0631700	0.95132
XLOC_148610	OS01G0719300	0.950753
XLOC_148610	OS01G0589200	0.9946
XLOC_148610	OS07G0540100	0.974237
XLOC_148610	OS11G0591200	0.980366
XLOC_148610	OS06G0133200	-0.961207
XLOC_148610	OS07G0672600	0.965594
XLOC_148610	OS11G0592000	0.966782
XLOC_148610	OS03G0637600	0.985442
XLOC_148610	OS10G0504100	0.963695
XLOC_148610	OS01G0555200	0.9903
XLOC_148610	OS11G0147800	0.954135
XLOC_148610	OS03G0759000	0.976267
XLOC_148610	OS06G0697500	0.96577
XLOC_148610	OS08G0433100	-0.974934
XLOC_148610	OS09G0544000	0.96896
XLOC_148610	OS12G0609200	0.982967
XLOC_148610	OS02G0582800	0.977622
XLOC_148610	OS03G0805766	0.95954
XLOC_148610	OS08G0514033	0.986634
XLOC_148610	OS04G0625000	-0.985388
XLOC_148610	OS02G0231700	0.98984
XLOC_148610	OS05G0582800	0.953327
XLOC_148610	OS06G0555101	0.988587
XLOC_148610	OS04G0519912	0.976569
XLOC_148610	OS03G0598900	0.963568
XLOC_148610	OS01G0629600	0.993839
XLOC_148610	OS06G0641575	0.971872
XLOC_148610	OS12G0177500	0.956591
XLOC_148610	OS01G0268800	0.956285
XLOC_148610	OS06G0637400	0.95658
XLOC_148610	OS04G0581000	0.977058
XLOC_148610	OS08G0148267	0.963343
XLOC_148610	OS03G0125800	0.97806
XLOC_148610	OS08G0469100	0.958887
XLOC_148610	OS02G0720900	0.959033
XLOC_148610	OS07G0153300	-0.964397
XLOC_148610	OS06G0268700	0.972568
XLOC_148610	OS02G0680600	0.987698
XLOC_148610	OS03G0195900	0.980177
XLOC_148610	OS04G0650000	0.956055
XLOC_148610	OS08G0125850	0.953713
XLOC_148610	OS06G0507300	0.961312
XLOC_148610	OS11G0115400	-0.95963
XLOC_148610	OS01G0854800	0.973796
XLOC_148610	OS10G0490800	0.991222
XLOC_148610	OS03G0228800	0.951598
XLOC_148610	OS01G0971400	0.985835
XLOC_148610	OS01G0682001	0.966379
XLOC_148610	OS06G0726300	0.995945
XLOC_148610	OS01G0892500	0.988717
XLOC_148610	OS01G0584900	0.977599
XLOC_148610	OS01G0257100	0.968827
XLOC_148610	OS05G0386201	0.970468
XLOC_148610	OS12G0547600	0.97265
XLOC_148610	OS04G0430700	0.96635
XLOC_148610	OS01G0522400	0.965949
XLOC_148610	OS07G0638100	0.973041
XLOC_148610	OS01G0933900	0.951724
XLOC_148610	OS05G0332801	0.952201
XLOC_148610	OS03G0262700	0.980662
XLOC_148610	OS02G0570800	0.966867
XLOC_148610	OS07G0471300	0.977962
XLOC_148610	OS09G0502200	0.989671
XLOC_148610	OS01G0601625	0.9629
XLOC_148610	OS01G0880300	0.985766
XLOC_148610	OS01G0823200	0.967721
XLOC_148610	OS07G0634400	0.97895
XLOC_148610	OS01G0134900	0.959302
XLOC_148610	OS01G0159400	0.978235
XLOC_148610	OS06G0216350	0.990696
XLOC_148610	OS12G0614500	0.990009
XLOC_148610	OS06G0486300	0.971834
XLOC_148610	OS03G0722500	0.967752
XLOC_148610	OS01G0522100	0.980104
XLOC_148610	OS03G0235100	0.983382
XLOC_148610	OS06G0215500	0.97948
XLOC_148610	OS08G0557600	0.990819
XLOC_148610	OS04G0664950	0.970464
XLOC_148610	OS04G0578000	0.953068
XLOC_148610	OS01G0279100	-0.969772
XLOC_148610	OS03G0205400	0.957682
XLOC_148610	OS02G0788600	0.985126
XLOC_148610	OS03G0674900	0.983543
XLOC_148610	OS02G0332800	0.953649
XLOC_148610	OS03G0233900	0.961985
XLOC_148610	OS07G0532800	0.963244
XLOC_148610	OS02G0205700	0.990542
XLOC_148610	OS03G0353000	-0.97117
XLOC_148610	OS04G0556500	0.9787
XLOC_148610	OS01G0848475	0.972127
XLOC_148610	OS02G0467000	0.975117
XLOC_148610	OS03G0411800	0.96564
XLOC_148610	OS09G0468300	0.974892
XLOC_148610	OS04G0435200	0.956716
XLOC_148610	OS01G0129800	0.991496
XLOC_148610	OS10G0520100	0.968478
XLOC_148610	OS08G0265500	0.965479
XLOC_148610	OS06G0595800	0.961116
XLOC_148610	OS09G0309200	0.983849
XLOC_148610	OS12G0138050	0.964875
XLOC_148610	OS09G0129500	0.982254
XLOC_148610	OS01G0343300	0.995503
XLOC_148610	OS08G0484200	0.982981
XLOC_148610	OS02G0759900	-0.951165
XLOC_148610	OS07G0604400	0.97106
XLOC_148610	OS10G0542900	0.985315
XLOC_148610	OS03G0618300	0.988137
XLOC_148610	OS03G0702600	0.968024
XLOC_148610	OS12G0175400	0.96804
XLOC_148610	OS09G0435100	0.982017
XLOC_148610	OS02G0706900	0.960097
XLOC_148610	OS01G0248900	0.963507
XLOC_148610	OS02G0721000	0.962602
XLOC_148610	OS01G0926300	0.957727
XLOC_148610	OS12G0182100	0.992074
XLOC_148610	OS10G0390800	0.974436
XLOC_148610	OS07G0524900	0.958526
XLOC_148610	OS12G0198000	0.962477
XLOC_148610	OS06G0699600	0.974611
XLOC_148610	OS10G0525400	0.981974
XLOC_148610	OS07G0539900	0.976481
XLOC_148610	OS05G0426000	-0.964467
XLOC_148610	OS02G0695600	0.956976
XLOC_148610	OS04G0439600	0.96205
XLOC_148610	OS03G0227400	0.993801
XLOC_148610	OS02G0158900	0.994635
XLOC_148610	OS04G0644600	-0.968797
XLOC_148610	OS01G0623600	0.995405
XLOC_148610	OS02G0204700	0.951726
XLOC_148610	OS10G0527800	0.976953
XLOC_148610	OS07G0506600	0.991443
XLOC_148610	OS09G0538400	0.950462
XLOC_148610	OS05G0159500	0.973901
XLOC_148610	OS08G0293300	0.975696
XLOC_148610	OS10G0444850	0.972846
XLOC_148610	OS05G0571200	0.987674
XLOC_148610	OS09G0444900	0.959639
XLOC_148610	OS05G0472700	0.980376
XLOC_148610	OS07G0232800	0.986356
XLOC_148610	OS01G0267300	0.975878
XLOC_148610	OS08G0114400	0.986415
XLOC_148610	OS02G0228400	0.984558
XLOC_148610	OS05G0144900	0.952433
XLOC_148610	OS05G0384600	0.980576
XLOC_148610	OS01G0206600	-0.967812
XLOC_148610	OS03G0258200	0.977072
XLOC_148610	OS06G0216300	0.984618
XLOC_148610	OS05G0537100	0.968825
XLOC_148610	OS02G0282000	0.991003
XLOC_148610	OS09G0565700	0.957086
XLOC_084129	OS04G0179200	0.95238
XLOC_084129	OS04G0180500	0.98442
XLOC_084129	OS03G0234000	0.999593
XLOC_084129	OS01G0694500	0.970714
XLOC_084129	OS04G0670500	0.97416
XLOC_084129	OS11G0133850	0.969964
XLOC_084129	OS06G0569500	0.97828
XLOC_084129	OS07G0541400	0.96098
XLOC_084129	OS03G0155900	0.990318
XLOC_084129	OS08G0138200	0.991365
XLOC_084129	OS04G0179700	0.990778
XLOC_084129	OS05G0349800	0.953525
XLOC_084129	OS02G0226300	0.992239
XLOC_084129	OS12G0131200	0.964195
XLOC_084129	OS02G0816200	-0.974866
XLOC_084129	OS12G0135800	0.990655
XLOC_084129	OS10G0380100	0.975741
XLOC_084129	OS09G0491822	0.954362
XLOC_084129	OS10G0530600	0.957103
XLOC_084129	OS12G0111800	0.968289
XLOC_084129	OS12G0555000	0.952259
XLOC_084129	OS04G0178300	0.983692
XLOC_084129	OS03G0795200	-0.970902
XLOC_084129	OS01G0303300	0.971442
XLOC_084129	OS07G0638300	0.961611
[truncated: 26,277 more rows]
