# Supplementary material for: Genome-wide analysis of long non-coding RNAs affecting roots development at an early stage in the rice response to cadmium stress
Source: BMC Genomics. 2018 Jun 15;19:460. doi: 10.1186/s12864-018-4807-6 (PMC6002989; doi:10.1186/s12864-018-4807-6)
Supplement: Supplementary file 5 — Table S7. Pathways and proportions after KEGG (Kyoto Encyclopedia of Genes and Genomes) analysis of differentially expressed target genes in trans in the root. KEGG pathways significantly enriched in our experiments were displayed. (XLS 14 kb) [file 12864_2018_4807_MOESM5_ESM.xls]

## Sheet: Sheet1
Pathway term	q-value	Gene number
Metabolic pathways	0.102365	380
Pantothenate and CoA biosynthesis	0.102365	13
Cutin, suberine and wax biosynthesis	0.147144	10
Biosynthesis of amino acids	0.150003	62
Protein processing in endoplasmic reticulum	0.430796	57
Butanoate metabolism	0.462802	9
C5-Branched dibasic acid metabolism	0.462802	4
Linoleic acid metabolism	0.586105	7
Brassinosteroid biosynthesis	0.586105	5
alpha-Linolenic acid metabolism	0.586105	12
Diterpenoid biosynthesis	0.62625	10
Cysteine and methionine metabolism	0.62625	25
