# Supplementary material for: Genome-wide analysis of long non-coding RNAs affecting roots development at an early stage in the rice response to cadmium stress
Source: BMC Genomics. 2018 Jun 15;19:460. doi: 10.1186/s12864-018-4807-6 (PMC6002989; doi:10.1186/s12864-018-4807-6)
Supplement: Supplementary file 7 — Table S4. The qPCR used transcripts and their primers. We made a random selection of 10 genes in the genes’ data of lncRNA-seq. According to the random criteria, so we have selected both the significantly different expressing part and the nonsignificantly part to enhance the reliability of the results by lncRNA-seq. (XLS 15 kb) [file 12864_2018_4807_MOESM7_ESM.xls]

## Sheet: qPCR
	Gene ID	Discription	Forward primer	Reverse primer		Log2(FC) SY versus CK
						mRNA-Seq	qRT-PCR
1	OS10G0517500	Cys/Met metabolism PLP-dependent enzyme family protein, expressed; Os10g0517500 protein; Putative gamma-lyase; cDNA clone:J023092C09, full insert sequence [Source:UniProtKB/TrEMBL;Acc:Q7XCS3]	TCGGCTACTACGAGACCCTCA	CACGGGGCAGATACAACAAA		1.23592	1.71011
2	XLOC_033045	cis-lncRNA	GAATTGTAATCGAGTTGTGACGC	TATGCAGACCCGATCATAAACC		0.622923	1.11544
3	OS05G0149400	Os05g0149400 protein; Putative 1-aminocyclopropane-1-carboxylate oxidase; cDNA clone:006-206-B08, full insert sequence [Source:UniProtKB/TrEMBL;Acc:Q65XE5]	CTTGATCGGGTGAAGAAGGTG	GGTTGTCGTCGTGGAGGTAGA		1.92972	2.12533
4	OS07G0677100	Os07g0677100 protein; Peroxidase; cDNA clone:J033064K15, full insert sequence [Source:UniProtKB/TrEMBL;Acc:Q7F1U1]	TGTCACCGACATGGTTGCTC	GTAGTAGGCGTTGTCGAAGGAGT		2.67992	2.28813
5	OS04G0178300	Syn-copalyl diphosphate synthase [Source:UniProtKB/Swiss-Prot;Acc:Q0JF02]	TCCCAGGCGAGGTTGAGTAT	CAGGTCGTTGCAGAAAAGAGTC		3.93924	4.35064
6	OS03G0389601	Hypothetical protein	AACTCGGTTGGGTTCATTTTG	GCCCTTGGCTTTATGTCTGC		1.4017	1.41112
7	OS07G0622200	Phospho-2-dehydro-3-deoxyheptonate aldolase 2, chloroplastic [Source:UniProtKB/Swiss-Prot;Acc:Q75W16]	AGCCGAGGTCTGATTCGTTC	CTGTCTCCTTGTTCGCTGTGAT		0.937644	0.714944
8	OS07G0622250	Hypothetical protein	TGTGATCCATGAAATCGAGGTT	GCCGAGTTACAGGGGAGACA		1.02945	1.33531
9	OS03G0278900	ATP synthase B chain, chloroplast, putative, expressed; H+-transporting ATP synthase chain 9-like protein; Os03g0278900 protein; cDNA clone:001-205-A08, full insert sequence; cDNA clone:J013049M17, full insert sequence [Source:UniProtKB/TrEMBL;Acc:Q84PA4]	CGCTCAACAAGATGAAGAAGGA	CACGGATAAAACACGGAGAAAA		-0.723052	-0.633156
10	OS07G0556200	Cytochrome b6-f complex iron-sulfur subunit, chloroplastic [Source:UniProtKB/Swiss-Prot;Acc:Q69S39]	GGCTCGCAGTACAACAACCA	GGATTTACAGCAGCGTTTCTCA		-1.32961	-1.37042
