# Supplementary material for: Genome-wide analysis of long non-coding RNAs affecting roots development at an early stage in the rice response to cadmium stress
Source: BMC Genomics. 2018 Jun 15;19:460. doi: 10.1186/s12864-018-4807-6 (PMC6002989; doi:10.1186/s12864-018-4807-6)
Supplement: Supplementary file 9 — Table S5. The differentially expressed mRNAs by lncRNA-seq. (XLS 831 kb) [file 12864_2018_4807_MOESM9_ESM.xls]

## Sheet: Genes
gene_id	gene_name	length	SY_R_FPKM	CK_R_FPKM	log2(foldchange)	pvalue	qvalue
OS01G0100600	-	1960	4.27192	6.437	-0.591502	0.0012	0.0221573
OS01G0102000	-	1703	4.68682	2.14902	1.12493	5e-05	0.00169454
OS01G0102300	-	971	1.57247	3.31977	-1.07806	0.0001	0.0030869
OS01G0104400	-	1220	54.8917	84.8114	-0.627668	0.00275	0.0411769
OS01G0105800	-	835	2.26955	4.06765	-0.841792	0.00075	0.0155023
OS01G0105900	-	1548	20.149	13.8595	0.539831	0.00025	0.00653436
OS01G0106400	-	1206	622.026	140.401	2.14742	5e-05	0.00169454
OS01G0109000	-	1458	1.84325	3.54423	-0.943221	0.0001	0.0030869
OS01G0109432	-	578	2.55306	4.85512	-0.927282	0.00105	0.0200519
OS01G0110200	-	970	15.838	7.38001	1.10169	5e-05	0.00169454
OS01G0110800	-	1955	4.74423	7.0917	-0.579958	0.00055	0.0121512
OS01G0111100	-	1119	1.57973	3.72989	-1.23945	5e-05	0.00169454
OS01G0111500	-	1475	0.873971	1.64892	-0.915862	0.00035	0.00855223
OS01G0111700	-	945	9.6941	0.627607	3.94917	5e-05	0.00169454
OS01G0111900	-	1024	285.777	208.879	0.452223	0.0013	0.0235562
OS01G0113200	-	1944	8.24738	11.9712	-0.537557	0.00015	0.00432376
OS01G0115900	-	3248	0.818614	0.214647	1.93122	5e-05	0.00169454
OS01G0118700	-	2087	30.9037	22.9405	0.429886	0.00135	0.0242457
OS01G0119100	-	1746	40.7754	24.3955	0.741085	5e-05	0.00169454
OS01G0120400	-	1177	3.87951	2.20136	0.817482	0.00095	0.0185727
OS01G0120700	-	1869	79.8192	104.563	-0.38956	0.00335	0.0475306
OS01G0124100	-	930	13.8451	5.86516	1.23914	5e-05	0.00169454
OS01G0124200	-	1059	8.11807	13.0443	-0.68421	0.0003	0.00756705
OS01G0125850	-	1909	24.8878	38.0779	-0.613516	0.0002	0.00546693
OS01G0126100	-	2150	16.7991	8.21817	1.0315	5e-05	0.00169454
OS01G0126900	-	1909	23.1129	5.58985	2.04782	5e-05	0.00169454
OS01G0127000	-	1669	4.92847	14.2403	-1.53077	5e-05	0.00169454
OS01G0127100	-	1688	12.9134	35.135	-1.44405	5e-05	0.00169454
OS01G0127200	-	2288	2.37329	4.90193	-1.04646	5e-05	0.00169454
OS01G0127600	-	878	1.29974	6.156	-2.24377	5e-05	0.00169454
OS01G0129800	-	523	10.8689	3.8164	1.50993	5e-05	0.00169454
OS01G0130200	-	384	7.26364	2.09166	1.79605	0.00025	0.00653436
OS01G0132100	-	3297	0.0742066	0.382995	-2.36771	0.00015	0.00432376
OS01G0132800	-	1156	5.59851	8.8679	-0.663551	0.0003	0.00756705
OS01G0134700	-	1603	30.2297	20.3752	0.569148	0.0001	0.0030869
OS01G0134850	-	1633	0.559187	0.147854	1.91916	0.00085	0.0170609
OS01G0134900	-	2003	11.1725	4.35889	1.35793	5e-05	0.00169454
OS01G0135700	CML16	889	10.3887	22.5507	-1.11816	5e-05	0.00169454
OS01G0138400	-	2290	8.29257	1.85541	2.16008	5e-05	0.00169454
OS01G0138800	-	1564	37.6956	15.2859	1.30219	5e-05	0.00169454
OS01G0138900	-	1704	20.3525	9.89777	1.04003	5e-05	0.00169454
OS01G0139000	-	642	6.09882	3.5876	0.765511	0.00145	0.0255914
OS01G0139700	-	560	8.09238	4.67996	0.790066	0.0009	0.0178237
OS01G0141600	-	1631	5.42167	7.68441	-0.503197	0.0018	0.0300728
OS01G0142300	-	1604	6.51427	14.1786	-1.12204	0.00105	0.0200519
OS01G0142300	-	1633	15.1647	24.8596	-0.713083	0.0001	0.0030869
OS01G0142600	-	2102	1.36005	3.11262	-1.19447	5e-05	0.00169454
OS01G0147200	-	2130	33.0562	22.872	0.531338	0.00025	0.00653436
OS01G0148700	-	1478	21.75	13.8496	0.65117	0.00105	0.0200519
OS01G0149500	-	3143	0.909967	1.99087	-1.12951	5e-05	0.00169454
OS01G0149750	-	3162	3.31495	1.39658	1.24709	5e-05	0.00169454
OS01G0149800	MT2A	654	620.504	913.827	-0.558481	0.001	0.019316
OS01G0151400	-	2393	14.9776	10.3488	0.533338	0.0005	0.0112772
OS01G0155000	-	1274	130.231	26.7125	2.28548	5e-05	0.00169454
OS01G0155500	-	3037	6.02469	2.91134	1.04921	5e-05	0.00169454
OS01G0159400	-	1978	35.407	12.493	1.50291	5e-05	0.00169454
OS01G0159800	-	1473	13.5214	8.80913	0.61817	0.00015	0.00432376
OS01G0164075	-	537	1.45516	3.5934	-1.30417	0.00055	0.0121512
OS01G0164300	-	585	4.86875	11.1301	-1.19285	5e-05	0.00169454
OS01G0165600	-	621	2.4207	4.32818	-0.838337	0.0026	0.0395271
OS01G0166100	-	1364	6.9294	4.22261	0.714595	5e-05	0.00169454
OS01G0166800	-	2028	2.88827	5.37593	-0.89631	5e-05	0.00169454
OS01G0167400	-	1269	10.0214	6.3734	0.652951	0.00015	0.00432376
OS01G0170051	-	2390	5.47771	3.34076	0.713395	5e-05	0.00169454
OS01G0170600	-	2802	1.57654	2.77802	-0.817298	0.0002	0.00546693
OS01G0171800	-	1576	4.82649	3.13584	0.622123	0.00075	0.0155023
OS01G0172100	PPT3	1652	20.8212	10.544	0.981631	5e-05	0.00169454
OS01G0172800	-	822	9.93663	14.544	-0.549592	0.00155	0.0268641
OS01G0173600	-	1019	1.44522	0.382641	1.91723	5e-05	0.00169454
OS01G0173900	-	5017	41.6017	29.1227	0.514498	0.0002	0.00546693
OS01G0174100	-	704	10.9425	17.0835	-0.642654	0.00025	0.00653436
OS01G0174900	GRXS1	895	6.68211	10.6744	-0.675773	0.0006	0.0130103
OS01G0175100	-	887	43.8368	31.2857	0.486637	0.0014	0.0249231
OS01G0175850	-	1480	2.33942	0.70067	1.73934	5e-05	0.00169454
OS01G0176800	-	3603	1.29441	2.06522	-0.673999	0.0003	0.00756705
OS01G0179700	-	938	17.7662	11.9567	0.571309	0.00065	0.0138553
OS01G0182200	SIP1-1	1112	45.8283	33.9255	0.43387	0.001	0.019316
OS01G0182500	-	1063	6.84549	10.6049	-0.631502	0.0002	0.00546693
OS01G0183600	-	1788	18.3659	8.23762	1.15673	5e-05	0.00169454
OS01G0184100	HSP18.0	807	2.60122	0.517318	2.33006	5e-05	0.00169454
OS01G0184500	-	2147	4.07116	5.88002	-0.53038	0.001	0.019316
OS01G0185200	-	2732	83.0712	132.246	-0.670799	5e-05	0.00169454
OS01G0186700	-	2027	27.6393	20.4933	0.43157	0.00155	0.0268641
OS01G0186900	-	1182	23.5602	59.5246	-1.33714	0.0001	0.0030869
OS01G0186950	-	1074	49.6486	134.303	-1.43567	5e-05	0.00169454
OS01G0187600	CKX1	1799	1.60767	0.96079	0.742683	0.00125	0.0228648
OS01G0187900	-	1432	34.341	24.8521	0.466564	0.0009	0.0178237
OS01G0188400	ME6	2259	385.349	964.555	-1.3237	5e-05	0.00169454
OS01G0190000	-	1050	14.3137	6.13857	1.22142	5e-05	0.00169454
OS01G0191200	-	1117	1.83051	7.14715	-1.96513	5e-05	0.00169454
OS01G0191700	-	1997	61.2731	40.9183	0.582506	5e-05	0.00169454
OS01G0192600	-	1480	5.64928	3.92512	0.525331	0.00345	0.0485515
OS01G0192900	-	1643	7.24323	2.47445	1.54953	5e-05	0.00169454
OS01G0195400	-	1287	13.8214	9.39009	0.557693	0.00045	0.010426
OS01G0196300	-	1749	4.00864	0.291566	3.78122	5e-05	0.00169454
OS01G0198000	RDR4	2121	1.61427	0.995256	0.69774	0.00165	0.0281412
OS01G0199400	-	1484	5.09225	2.49626	1.02854	0.0004	0.00949421
OS01G0200700	MT3A	565	5957.19	12593.1	-1.07993	0.00075	0.0155023
OS01G0201100	-	1753	3.11698	1.04948	1.57047	5e-05	0.00169454
OS01G0201600	-	1184	16.2911	33.924	-1.05822	5e-05	0.00169454
OS01G0201800	-	2199	1.21159	2.08791	-0.785158	0.0009	0.0178237
OS01G0206200	-	1026	2.30401	1.25081	0.881289	0.00105	0.0200519
OS01G0206600	-	481	35.0241	50.3862	-0.524683	0.001	0.019316
OS01G0207200	-	2273	4.4274	2.73318	0.695877	5e-05	0.00169454
OS01G0207400	-	980	12.7701	8.05151	0.665441	0.00025	0.00653436
OS01G0208400	-	2056	5.63408	2.87793	0.96915	5e-05	0.00169454
OS01G0209901	-	1863	7.74967	2.81421	1.4614	5e-05	0.00169454
OS01G0210300	-	1007	0.951061	0.424953	1.16223	0.0024	0.037268
OS01G0216400	-	1149	1.25525	2.54834	-1.02158	5e-05	0.00169454
OS01G0217000	-	1653	13.3445	8.82222	0.597032	0.0028	0.041724
OS01G0217500	-	1474	2.50478	1.35745	0.883787	5e-05	0.00169454
OS01G0219000	-	966	2.53965	4.23231	-0.736815	0.0011	0.0207806
OS01G0220100	GLU5	2318	4.60429	2.63313	0.806203	5e-05	0.00169454
OS01G0222600	-	560	38.7647	58.0374	-0.582239	0.0001	0.0030869
OS01G0223300	-	2228	0.9826	1.55143	-0.658918	0.00325	0.0465051
OS01G0224100	-	1816	4.20722	7.29092	-0.793234	5e-05	0.00169454
OS01G0225200	-	3295	3.25316	4.51622	-0.473271	0.0025	0.0384099
OS01G0225400	-	558	6.47199	11.0461	-0.771253	0.00025	0.00653436
OS01G0225500	KPHMT2	1517	3.24414	14.0938	-2.11916	5e-05	0.00169454
OS01G0227800	-	1849	0.248657	0.52467	-1.07725	0.0028	0.041724
OS01G0228400	-	2449	1.75953	3.43201	-0.963867	0.00045	0.010426
OS01G0228450	-	1901	4.22045	8.28544	-0.97318	5e-05	0.00169454
OS01G0229800	-	465	0.45029	3.20113	-2.82966	0.0006	0.0130103
OS01G0231900	-	1819	12.7603	21.7127	-0.766878	5e-05	0.00169454
OS01G0232300	-	4406	3.95367	5.48991	-0.473591	0.00165	0.0281412
OS01G0233000	-	1241	357.517	602.733	-0.753508	5e-05	0.00169454
OS01G0235900	-	1176	10.0696	23.7123	-1.23563	5e-05	0.00169454
OS01G0237000	-	1012	4.4328	20.978	-2.24259	5e-05	0.00169454
OS01G0237500	-	571	3.9078	1.31209	1.57449	5e-05	0.00169454
OS01G0237750	-	366	4.45645	1.38051	1.69069	0.00205	0.0331627
OS01G0238200	-	661	23.0943	47.0149	-1.02558	5e-05	0.00169454
OS01G0241400	GRXS3	691	1.14518	0.156889	2.86776	0.00105	0.0200519
OS01G0243100	-	1842	3.16753	1.90128	0.736386	0.0001	0.0030869
OS01G0246400	-	942	23.2999	13.8411	0.75137	5e-05	0.00169454
OS01G0246700	-	1605	37.9305	24.1993	0.648393	5e-05	0.00169454
OS01G0247500	-	1585	1.3456	0.698297	0.946341	0.0019	0.0313251
OS01G0248900	EXPA8	893	8.52722	1.91126	2.15755	5e-05	0.00169454
OS01G0249100	EXPA9	655	0.574042	1.50656	-1.39203	0.00305	0.0443562
OS01G0249200	-	1039	30.9112	18.5957	0.733157	5e-05	0.00169454
OS01G0249300	-	948	67.9501	42.6702	0.671248	5e-05	0.00169454
OS01G0251400	-	557	15.3365	24.7112	-0.688193	0.00015	0.00432376
OS01G0252400	-	536	3.49965	1.14006	1.6181	0.00025	0.00653436
OS01G0253800	-	528	3.24912	0.833283	1.96317	0.0002	0.00546693
OS01G0253900	-	2709	7.23683	4.29956	0.75117	5e-05	0.00169454
OS01G0257100	-	691	46.9534	26.6302	0.818168	5e-05	0.00169454
OS01G0257300	RAA1	785	23.1693	16.4079	0.497824	0.00155	0.0268641
OS01G0262500	-	865	10.5569	5.38089	0.972267	5e-05	0.00169454
OS01G0264700	-	1562	28.3797	20.2832	0.484574	0.00065	0.0138553
OS01G0265400	-	6223	1.02267	1.52687	-0.578237	0.00095	0.0185727
OS01G0265900	-	961	2.01088	3.37764	-0.748192	0.00115	0.0214525
OS01G0266400	-	556	416.801	755.501	-0.858075	5e-05	0.00169454
OS01G0266500	-	1159	63.8154	46.8513	0.445815	0.00085	0.0170609
OS01G0266800	-	1826	5.49166	9.65148	-0.813509	5e-05	0.00169454
OS01G0267300	-	1580	7.69491	1.90052	2.01751	5e-05	0.00169454
OS01G0268100	-	1613	27.5722	18.6204	0.566328	0.0001	0.0030869
OS01G0268600	-	3061	14.8185	2.52416	2.55352	5e-05	0.00169454
OS01G0268800	-	1530	23.0331	15.6518	0.557384	0.00075	0.0155023
OS01G0269000	-	1736	48.4661	71.3923	-0.558792	5e-05	0.00169454
OS01G0269500	-	3382	1.18533	1.97312	-0.735181	0.0001	0.0030869
OS01G0273300	-	1948	9.62774	6.97799	0.464387	0.00215	0.0343565
OS01G0273800	-	1384	5.2124	7.83534	-0.58805	0.0013	0.0235562
OS01G0274500	EXPA11	798	3.28506	5.67573	-0.788888	0.0005	0.0112772
OS01G0275900	-	2016	4.47217	2.29388	0.963183	5e-05	0.00169454
OS01G0276500	-	1202	22.2308	35.0853	-0.658309	0.00055	0.0121512
OS01G0278900	-	624	6.03763	9.98545	-0.725844	0.001	0.019316
OS01G0279100	-	1685	54.7631	106.619	-0.961193	5e-05	0.00169454
OS01G0280500	-	1161	7.49097	4.26119	0.813896	0.00025	0.00653436
OS01G0281100	-	1650	2.56966	6.60754	-1.36254	5e-05	0.00169454
OS01G0281200	CYCB1-3	1725	0.705623	0.324129	1.12233	0.0012	0.0221573
OS01G0283500	-	1445	12.0811	6.73891	0.842161	5e-05	0.00169454
OS01G0284500	GER4	925	60.8753	93.8362	-0.624287	5e-05	0.00169454
OS01G0286000	-	1413	7.08227	10.0096	-0.499096	0.00175	0.0294283
OS01G0290700	-	730	45.8446	33.356	0.458805	0.0016	0.0274948
OS01G0293000	METK3	1568	32.6042	21.3793	0.608841	5e-05	0.00169454
OS01G0294500	-	1061	7.19059	15.1159	-1.07188	5e-05	0.00169454
OS01G0294700	-	1331	74.5188	100.271	-0.428233	0.00165	0.0281412
OS01G0297200	-	1801	3.96268	1.76554	1.16636	5e-05	0.00169454
OS01G0298400	-	1098	7.53567	15.9836	-1.08479	5e-05	0.00169454
OS01G0299500	-	1486	36.1	63.4465	-0.813542	5e-05	0.00169454
OS01G0301000	-	1978	8.47314	12.6044	-0.572963	0.0001	0.0030869
OS01G0302500	OSH6	1523	12.5654	8.5765	0.55099	0.0008	0.0162932
OS01G0303300	-	864	2.02297	0.607441	1.73566	5e-05	0.00169454
OS01G0303600	-	910	23.9363	35.4892	-0.568182	0.0001	0.0030869
OS01G0304300	-	2781	10.915	6.86905	0.66813	5e-05	0.00169454
OS01G0304400	-	764	0.576608	1.73866	-1.59231	0.0003	0.00756705
OS01G0306400	-	1452	2.16059	4.40771	-1.02861	5e-05	0.00169454
OS01G0306900	-	1591	11.6197	15.9558	-0.45751	0.00205	0.0331627
OS01G0307686	-	933	4.75863	1.04409	2.1883	5e-05	0.00169454
OS01G0308300	-	3243	1.40487	2.35102	-0.742851	0.0002	0.00546693
OS01G0309800	-	1187	20.3036	38.4724	-0.922087	5e-05	0.00169454
OS01G0311100	-	750	3.54561	1.48468	1.25588	5e-05	0.00169454
OS01G0311800	-	2087	28.1856	12.1286	1.21654	5e-05	0.00169454
OS01G0312500	-	1488	7.69732	12.3507	-0.682162	0.0015	0.0262056
OS01G0314800	-	600	47.5161	21.0388	1.17536	5e-05	0.00169454
OS01G0315850	-	1288	49.7025	31.1462	0.674265	0.00225	0.0355171
OS01G0316100	-	1454	9.56137	1.72675	2.46916	5e-05	0.00169454
OS01G0316600	-	2194	4.88037	7.86202	-0.687908	5e-05	0.00169454
OS01G0317500	-	285	30.5435	57.1373	-0.903569	5e-05	0.00169454
OS01G0323000	-	2259	4.96135	2.27576	1.12439	5e-05	0.00169454
OS01G0326300	-	1144	1.26231	2.70158	-1.09774	0.0001	0.0030869
OS01G0327400	-	1349	3.00033	1.79037	0.744862	0.0008	0.0162932
OS01G0328700	-	1777	63.992	41.8151	0.613869	5e-05	0.00169454
OS01G0329400	-	1753	8.60102	4.69048	0.874772	5e-05	0.00169454
OS01G0337500	-	2595	4.45874	1.08211	2.04279	5e-05	0.00169454
OS01G0342800	-	620	11.0042	16.3672	-0.57275	0.00255	0.0389697
OS01G0343300	-	983	58.6008	42.2448	0.472145	0.00035	0.00855223
OS01G0347200	-	2058	1.785	1.09601	0.703668	0.0011	0.0207806
OS01G0347300	-	1311	3.05789	0.529767	2.52911	5e-05	0.00169454
OS01G0348800	-	604	1.38947	11.4589	-3.04386	5e-05	0.00169454
OS01G0349600	-	1359	1.3197	2.15449	-0.707136	0.00255	0.0389697
OS01G0353400	-	687	1.59978	0.539973	1.56691	0.0013	0.0235562
OS01G0356400	-	5087	36.8448	27.5916	0.417235	0.00145	0.0255914
OS01G0357150	-	2082	2.55507	4.33349	-0.762167	0.00015	0.00432376
OS01G0357400	-	1397	0.478725	2.34465	-2.2921	5e-05	0.00169454
OS01G0358300	-	1542	0.820519	1.66359	-1.01969	0.0004	0.00949421
OS01G0359600	-	4027	3.27472	6.50042	-0.989164	5e-05	0.00169454
OS01G0361800	-	3204	1.23417	2.62522	-1.0889	5e-05	0.00169454
OS01G0369700	-	864	142.159	65.4408	1.11924	5e-05	0.00169454
OS01G0369800	-	449	257.571	127.022	1.01989	5e-05	0.00169454
OS01G0371500	-	919	9.81126	47.241	-2.26753	5e-05	0.00169454
OS01G0373700	-	643	25.2663	4.97629	2.34407	5e-05	0.00169454
OS01G0384800	-	817	171.495	281.038	-0.712604	5e-05	0.00169454
OS01G0389200	-	967	1.36994	0.393599	1.79932	5e-05	0.00169454
OS01G0393000	-	1303	10.3304	17.1394	-0.730414	5e-05	0.00169454
OS01G0393000	-	1083	5.30848	10.6086	-0.998861	0.00115	0.0214525
OS01G0495701	-	1531	38.9573	18.1785	1.09966	5e-05	0.00169454
OS01G0501800	-	1331	28.6864	78.1576	-1.44602	5e-05	0.00169454
OS01G0504100	-	1341	6.54246	3.63718	0.847014	5e-05	0.00169454
OS01G0504500	-	1781	29.8424	20.8216	0.519285	0.0002	0.00546693
OS01G0507700	-	1022	55.1204	40.3494	0.450041	0.0035	0.0489073
OS01G0508000	BGLU1	1832	45.3995	66.4779	-0.550198	0.0003	0.00756705
OS01G0508500	-	739	0.976484	0.213397	2.19406	0.0024	0.037268
OS01G0509400	-	867	0.751667	1.6259	-1.11307	0.001	0.019316
OS01G0510200	-	607	107.814	55.0536	0.969637	5e-05	0.00169454
OS01G0510600	-	1315	2.26241	4.04647	-0.838806	0.0002	0.00546693
OS01G0512200	-	3135	10.6082	7.7973	0.444135	0.00225	0.0355171
OS01G0512700	-	733	2.32008	0.841756	1.4627	5e-05	0.00169454
OS01G0514850	-	2395	5.99098	3.95133	0.600453	0.0002	0.00546693
OS01G0520600	-	4012	1.06649	1.71745	-0.687397	0.0002	0.00546693
OS01G0521600	-	2791	8.47834	15.3138	-0.852978	5e-05	0.00169454
OS01G0522100	-	1015	1.78939	0.310741	2.52568	5e-05	0.00169454
OS01G0522400	-	2064	5.05767	0.997631	2.34189	5e-05	0.00169454
OS01G0523401	-	379	132.445	200.366	-0.597243	0.0001	0.0030869
OS01G0524500	-	1328	18.2981	24.7392	-0.435102	0.00275	0.0411769
OS01G0524700	-	3541	10.5401	14.7456	-0.484397	0.0004	0.00949421
OS01G0525700	-	526	118.001	270.843	-1.19865	5e-05	0.00169454
OS01G0525701	-	373	32.7894	54.2969	-0.727638	5e-05	0.00169454
OS01G0525800	-	557	121.412	202.262	-0.736314	5e-05	0.00169454
OS01G0533900	-	2174	14.097	7.82165	0.84984	0.0001	0.0030869
OS01G0533900	-	2638	15.5534	8.8641	0.811184	5e-05	0.00169454
OS01G0534700	-	3321	0.293331	0.582072	-0.988665	0.0004	0.00949421
OS01G0534900	-	2858	35.8334	23.5118	0.607921	5e-05	0.00169454
OS01G0542700	-	845	9.45681	4.87983	0.954521	5e-05	0.00169454
OS01G0546800	-	1478	11.0591	7.48151	0.563832	0.00055	0.0121512
OS01G0548600	-	833	11.3355	4.30344	1.39728	5e-05	0.00169454
OS01G0548750	-	915	5.20042	1.46676	1.82599	5e-05	0.00169454
OS01G0550800	-	1552	7.17068	37.4063	-2.3831	5e-05	0.00169454
OS01G0555200	-	2261	19.0538	13.3307	0.515322	0.0003	0.00756705
OS01G0557100	-	1078	67.2734	31.3807	1.10016	5e-05	0.00169454
OS01G0558100	-	975	3.32905	1.90448	0.805715	0.00105	0.0200519
OS01G0559000	-	1964	27.1768	42.9525	-0.660366	0.0029	0.0427908
OS01G0559750	-	610	224.499	127.113	0.820595	5e-05	0.00169454
OS01G0561600	-	1938	0.669022	0.0941679	2.82874	5e-05	0.00169454
OS01G0563000	-	924	2.29125	1.11278	1.04196	0.0004	0.00949421
OS01G0565900	-	1905	14.9953	4.46675	1.74721	5e-05	0.00169454
OS01G0566500	CCD8A	1787	1.45113	0.411724	1.81743	5e-05	0.00169454
OS01G0570800	-	2166	87.7078	131.064	-0.579489	5e-05	0.00169454
OS01G0571166	-	1369	3.47791	7.08549	-1.02665	5e-05	0.00169454
OS01G0571500	-	835	2.72748	1.18604	1.20142	5e-05	0.00169454
OS01G0572700	-	1726	13.7433	7.37508	0.898	5e-05	0.00169454
OS01G0578000	-	1426	4.17939	6.12427	-0.551246	0.0024	0.037268
OS01G0579600	-	1494	4.112	6.94651	-0.756447	5e-05	0.00169454
OS01G0579900	-	1193	29.1378	48.4175	-0.732634	5e-05	0.00169454
OS01G0580200	-	3185	10.227	6.95562	0.556136	0.00015	0.00432376
OS01G0580800	-	2527	31.2102	14.1561	1.1406	5e-05	0.00169454
OS01G0581300	-	1861	0.497217	0.950473	-0.934768	0.00115	0.0214525
OS01G0583100	-	1563	12.1211	6.54928	0.888114	5e-05	0.00169454
OS01G0583300	-	1784	0.335121	0.685798	-1.0331	0.00205	0.0331627
OS01G0584900	-	1091	0.768605	0.294846	1.38228	0.0033	0.0470097
OS01G0585200	-	790	1.62461	0.259653	2.64544	0.00035	0.00855223
OS01G0585300	-	754	10.8344	27.4839	-1.34297	5e-05	0.00169454
OS01G0585400	-	660	0.656541	2.52089	-1.94098	5e-05	0.00169454
OS01G0587400	-	2923	0.694516	0.0851399	3.0281	0.0002	0.00546693
OS01G0588000	-	1068	1.50157	0.756652	0.988769	0.002	0.032551
OS01G0588400	-	1175	11.9299	3.46226	1.78479	5e-05	0.00169454
OS01G0588900	LOG	1190	45.9131	28.9318	0.666252	5e-05	0.00169454
OS01G0589200	-	1011	8.6885	3.62787	1.25999	5e-05	0.00169454
OS01G0589500	-	1092	151.554	208.795	-0.46226	0.00085	0.0170609
OS01G0590200	-	1661	2.18612	1.0747	1.02443	0.0002	0.00546693
OS01G0593200	-	1319	25.6948	17.4866	0.555233	0.0003	0.00756705
OS01G0593700	-	2346	7.07374	3.94991	0.840653	0.00245	0.0378413
OS01G0593900	-	2061	18.2443	10.6062	0.782541	5e-05	0.00169454
OS01G0594800	-	1283	0.346595	0.74317	-1.10044	0.00315	0.0454318
OS01G0597800	-	1962	60.6108	28.3908	1.09415	5e-05	0.00169454
OS01G0598200	CBL5	1126	4.85854	7.98799	-0.717309	5e-05	0.00169454
OS01G0600900	CAB2R	1179	22.8169	90.9218	-1.99452	5e-05	0.00169454
OS01G0601200	-	1143	3.03113	1.82833	0.729325	0.0015	0.0262056
OS01G0601625	-	3396	0.500909	0.180796	1.47019	5e-05	0.00169454
OS01G0602433	-	1660	3.9093	1.37621	1.50621	5e-05	0.00169454
OS01G0603100	-	2964	1.59446	0.880525	0.856628	0.0013	0.0235562
OS01G0603300	-	1489	24.7977	34.2039	-0.463955	0.00065	0.0138553
OS01G0605100	-	1665	78.3609	41.7838	0.907191	5e-05	0.00169454
OS01G0606000	SWEET6A	1085	13.5672	21.2025	-0.644109	5e-05	0.00169454
OS01G0607300	-	1252	12.5338	6.20779	1.01367	5e-05	0.00169454
OS01G0608101	-	1838	249.016	159.359	0.643956	5e-05	0.00169454
OS01G0609000	PDR1	4505	0.237239	1.22252	-2.36544	5e-05	0.00169454
OS01G0609200	PDR2	4395	19.1431	30.1904	-0.657264	5e-05	0.00169454
OS01G0609300	-	4224	49.9766	14.8105	1.75464	5e-05	0.00169454
OS01G0609900	-	4445	25.0228	11.2077	1.15875	5e-05	0.00169454
OS01G0609900	-	4826	13.75	6.43713	1.09494	5e-05	0.00169454
OS01G0611000	-	1687	25.0118	35.1233	-0.489818	0.0007	0.0146885
OS01G0612200	-	943	60.4468	79.5293	-0.395821	0.0029	0.0427908
OS01G0612500	-	1200	20.4549	13.9506	0.552116	0.00025	0.00653436
OS01G0612700	LOL5	2968	4.24286	6.51661	-0.619086	0.0002	0.00546693
OS01G0615050	-	641	58.887	30.6452	0.942288	5e-05	0.00169454
OS01G0615100	-	486	58.3067	18.1776	1.6815	5e-05	0.00169454
OS01G0615400	-	1283	42.539	28.0844	0.599016	0.0003	0.00756705
OS01G0615500	-	1849	5.41342	2.16461	1.32243	5e-05	0.00169454
OS01G0616400	-	1768	17.6823	24.5576	-0.473865	0.0016	0.0274948
OS01G0616900	-	2515	41.909	79.2271	-0.918736	5e-05	0.00169454
OS01G0618000	-	1134	1.21996	0.448959	1.44217	0.00015	0.00432376
OS01G0618300	-	3074	1.37837	0.802326	0.780698	0.0004	0.00949421
OS01G0618700	-	1129	8.1082	5.09715	0.669691	0.0005	0.0112772
OS01G0620100	-	1259	21.3774	35.4373	-0.729181	5e-05	0.00169454
OS01G0620900	-	616	8.93054	3.99618	1.16013	5e-05	0.00169454
OS01G0623600	-	1593	2.0005	0.97413	1.03817	0.00025	0.00653436
OS01G0623900	-	1440	3.52286	1.34114	1.39329	5e-05	0.00169454
OS01G0626400	-	1492	4.78953	1.20679	1.9887	5e-05	0.00169454
OS01G0626900	-	2114	50.7112	35.5624	0.511951	0.0002	0.00546693
OS01G0627400	-	1900	73.37	44.486	0.721839	0.0003	0.00756705
OS01G0627450	-	1575	82.7529	54.8228	0.594033	0.0029	0.0427908
OS01G0627500	-	1901	35.8136	22.5395	0.668055	0.00025	0.00653436
OS01G0627550	-	1631	36.2711	22.0065	0.720894	0.00025	0.00653436
OS01G0627600	-	1809	9.30048	2.80291	1.73038	5e-05	0.00169454
OS01G0627701	-	2103	15.9115	5.24487	1.60109	5e-05	0.00169454
OS01G0627800	-	1962	5.06607	1.21413	2.06094	5e-05	0.00169454
OS01G0627900	-	2110	1.81113	0.521742	1.79548	0.00025	0.00653436
OS01G0627916	-	1665	11.2392	3.06839	1.87298	5e-05	0.00169454
OS01G0627967	-	1595	17.8702	3.33267	2.4228	5e-05	0.00169454
OS01G0628000	-	772	13.2037	1.85016	2.83522	5e-05	0.00169454
OS01G0629600	-	1448	22.1051	7.60034	1.54024	5e-05	0.00169454
OS01G0631100	-	2386	11.1538	7.80849	0.514418	0.0017	0.0287871
OS01G0631200	-	1388	31.7933	20.6673	0.621372	5e-05	0.00169454
OS01G0631700	-	2223	8.50174	11.829	-0.476495	0.0012	0.0221573
OS01G0631900	-	1713	2.98284	1.89029	0.658079	0.00075	0.0155023
OS01G0633000	-	748	31.5576	45.8887	-0.540149	0.0002	0.00546693
OS01G0633100	-	2381	7.25328	3.89802	0.895892	5e-05	0.00169454
OS01G0634500	LAC2	1609	1.51461	0.694586	1.12472	0.0001	0.0030869
OS01G0636400	-	1310	50.3568	23.0697	1.12619	5e-05	0.00169454
OS01G0638000	-	1895	32.9451	14.4534	1.18865	5e-05	0.00169454
OS01G0639600	-	1292	39.1968	27.3834	0.51743	0.0001	0.0030869
OS01G0642200	-	458	264.962	464.545	-0.810035	5e-05	0.00169454
OS01G0642600	-	1072	1.34435	0.521469	1.36625	0.0001	0.0030869
OS01G0644200	-	582	11.6599	1.22544	3.25017	5e-05	0.00169454
OS01G0646300	-	1676	5.71987	3.87007	0.563622	0.00195	0.031939
OS01G0647000	-	1071	10.5582	5.72004	0.884266	0.0009	0.0178237
OS01G0647000	-	1628	6.5109	2.97879	1.12813	0.0001	0.0030869
OS01G0647200	-	2276	42.8292	19.7952	1.11345	5e-05	0.00169454
OS01G0649200	-	541	39.2661	24.4245	0.684954	5e-05	0.00169454
OS01G0650000	-	742	6.5598	3.39338	0.950929	0.00025	0.00653436
OS01G0652375	-	1217	1.94115	3.3639	-0.793224	0.0012	0.0221573
OS01G0652600	-	1916	485.032	738.848	-0.607199	0.00065	0.0138553
OS01G0655500	-	2219	55.8852	27.3831	1.02918	5e-05	0.00169454
OS01G0656900	-	2885	3.23484	5.14133	-0.668448	5e-05	0.00169454
OS01G0660200	-	1236	64.4093	9.79188	2.71761	5e-05	0.00169454
OS01G0660400	-	536	7.3827	3.47878	1.08557	0.00015	0.00432376
OS01G0660700	-	1470	0.494342	0.185428	1.41465	0.00355	0.049418
OS01G0661000	-	1606	6.11452	3.11131	0.97472	5e-05	0.00169454
OS01G0661500	-	1329	25.7281	43.1093	-0.744656	5e-05	0.00169454
OS01G0662700	-	1464	10.1402	15.0585	-0.570486	0.0001	0.0030869
OS01G0663300	-	1656	4.37083	2.26688	0.947197	5e-05	0.00169454
OS01G0666400	-	1022	1.96052	3.58947	-0.872532	0.0002	0.00546693
OS01G0667900	GRXS5	976	64.6756	42.2153	0.615455	5e-05	0.00169454
OS01G0668901	-	2532	16.2185	6.44791	1.33074	5e-05	0.00169454
OS01G0672500	-	1747	10.6612	7.72472	0.464818	0.00275	0.0411769
OS01G0673500	-	1675	19.4163	33.7632	-0.798179	5e-05	0.00169454
OS01G0673600	-	892	149.583	104.212	0.521432	0.00035	0.00855223
OS01G0677400	-	628	4.8656	2.7349	0.831129	0.00255	0.0389697
OS01G0677900	-	3075	2.00606	0.324438	2.62835	5e-05	0.00169454
OS01G0678500	TPC1	2789	15.785	22.3573	-0.502198	0.0004	0.00949421
OS01G0681700	-	679	5.90264	12.276	-1.05641	5e-05	0.00169454
OS01G0682001	-	1948	56.3232	29.823	0.917305	5e-05	0.00169454
OS01G0685200	-	1183	1.66765	2.79263	-0.743813	0.00115	0.0214525
OS01G0686000	-	795	2.43505	4.24171	-0.800696	0.001	0.019316
OS01G0687400	-	1186	9.32756	1.42562	2.70991	5e-05	0.00169454
OS01G0688300	-	1011	0.532278	1.29391	-1.28149	0.0004	0.00949421
OS01G0690800	-	2691	1.61558	2.59097	-0.681441	0.00015	0.00432376
OS01G0692000	-	1047	18.5288	7.0311	1.39795	5e-05	0.00169454
OS01G0692100	-	877	16.9708	5.12619	1.7271	5e-05	0.00169454
OS01G0693300	-	2055	12.2052	8.45948	0.52886	0.0004	0.00949421
OS01G0694000	-	1701	0.76809	1.75101	-1.18884	5e-05	0.00169454
OS01G0694500	-	1381	4.00002	2.08788	0.937972	5e-05	0.00169454
OS01G0695100	-	3219	2.1375	3.02264	-0.499882	0.0035	0.0489073
OS01G0695700	-	3819	1.32545	0.630031	1.07298	5e-05	0.00169454
OS01G0695800	-	889	26.8342	6.10154	2.13683	5e-05	0.00169454
OS01G0695900	-	1031	0.65329	0.180508	1.85566	0.00305	0.0443562
OS01G0697100	-	1725	36.9634	22.7307	0.701458	5e-05	0.00169454
OS01G0699100	-	1425	5.91679	8.51186	-0.52466	0.00175	0.0294283
OS01G0699500	-	1353	9.96843	18.6567	-0.904258	5e-05	0.00169454
OS01G0699600	-	1316	10.4638	21.6474	-1.04879	5e-05	0.00169454
OS01G0700000	-	1203	49.5045	75.4799	-0.608533	5e-05	0.00169454
OS01G0700200	-	3722	0.36888	0.640783	-0.796685	0.00125	0.0228648
OS01G0702300	-	2160	0.184015	1.22995	-2.74071	5e-05	0.00169454
OS01G0702700	-	1513	1.46156	0.755954	0.95114	0.00075	0.0155023
OS01G0703300	-	1427	2.98644	1.11531	1.42098	5e-05	0.00169454
OS01G0703400	-	1332	17.1065	22.844	-0.417265	0.0035	0.0489073
OS01G0704100	-	1893	2.8217	5.16685	-0.872718	0.0008	0.0162932
OS01G0704300	-	1157	9.17252	15.6766	-0.773221	5e-05	0.00169454
OS01G0705200	-	1006	12.0538	4.71133	1.35528	5e-05	0.00169454
OS01G0706600	-	617	135.689	68.6343	0.983302	5e-05	0.00169454
OS01G0707500	-	2094	2.60842	4.26493	-0.709347	0.0026	0.0395271
OS01G0708201	-	1438	13.6662	9.6319	0.504716	0.00205	0.0331627
OS01G0708900	-	1578	13.5845	9.35798	0.537693	0.00055	0.0121512
OS01G0710700	-	1810	2.31794	6.9306	-1.58014	5e-05	0.00169454
OS01G0712700	-	1373	73.4873	41.4795	0.825094	5e-05	0.00169454
OS01G0713200	-	1176	178.439	56.887	1.64926	5e-05	0.00169454
OS01G0715000	-	1812	3.51936	5.67043	-0.688145	0.00025	0.00653436
OS01G0715500	VDAC4	792	3.78627	1.95298	0.955098	0.0003	0.00756705
OS01G0717700	-	1818	4.96608	8.13879	-0.712706	5e-05	0.00169454
OS01G0718000	SAP2	685	0.866461	2.37634	-1.45553	5e-05	0.00169454
OS01G0719300	-	2806	8.7089	3.43538	1.34202	5e-05	0.00169454
OS01G0719350	-	1696	2.47767	0.648739	1.93327	0.00055	0.0121512
OS01G0719900	-	1112	0.488371	1.24565	-1.35085	0.00305	0.0443562
OS01G0720500	-	1057	36.9316	146.574	-1.9887	5e-05	0.00169454
OS01G0720700	-	338	968.018	1292.18	-0.416696	0.0018	0.0300728
OS01G0721200	-	1530	0.999441	0.146323	2.77197	0.0001	0.0030869
OS01G0721300	-	1503	2.27664	1.25062	0.864261	0.00035	0.00855223
OS01G0721400	-	1808	2.40139	0.68136	1.81738	5e-05	0.00169454
OS01G0722100	-	1509	4.86488	7.88266	-0.696278	5e-05	0.00169454
OS01G0722300	-	1111	4.18641	10.241	-1.29057	5e-05	0.00169454
OS01G0722425	-	623	7.81234	16.6716	-1.09356	0.00015	0.00432376
OS01G0723025	-	2706	0.569185	1.12395	-0.981607	0.00035	0.00855223
OS01G0723500	-	1209	2.17617	0.717008	1.60173	5e-05	0.00169454
OS01G0726700	-	2367	1.15718	0.274811	2.0741	5e-05	0.00169454
OS01G0727600	-	738	8.7133	15.0191	-0.78551	5e-05	0.00169454
OS01G0728300	-	2097	4.71396	2.7511	0.77693	0.00065	0.0138553
OS01G0729500	-	668	40.5136	22.6096	0.841475	5e-05	0.00169454
OS01G0729600	-	2021	70.2019	28.0192	1.32509	5e-05	0.00169454
OS01G0729700	-	1473	145.617	60.7011	1.26238	5e-05	0.00169454
OS01G0730400	-	2084	2.79492	7.74456	-1.47038	5e-05	0.00169454
OS01G0734000	-	1124	6.61558	3.56471	0.892081	5e-05	0.00169454
OS01G0734200	-	954	23.3749	13.7154	0.769163	5e-05	0.00169454
OS01G0734466	-	2069	26.4867	16.1733	0.711655	5e-05	0.00169454
OS01G0734800	-	1778	43.3542	14.211	1.60917	5e-05	0.00169454
OS01G0736000	-	1463	2.68725	0.813436	1.72403	5e-05	0.00169454
OS01G0736100	-	1707	17.9758	10.8771	0.724771	5e-05	0.00169454
OS01G0736500	-	1023	6.20535	11.3409	-0.869952	5e-05	0.00169454
OS01G0738800	-	280	117.243	75.531	0.634367	0.0009	0.0178237
OS01G0739200	-	1469	35.8846	50.8873	-0.503941	5e-05	0.00169454
OS01G0739500	-	1068	179.068	332.152	-0.891337	5e-05	0.00169454
OS01G0740650	-	1359	17.041	10.7557	0.663917	0.00025	0.00653436
OS01G0741200	-	1537	2.43244	3.91641	-0.687128	0.0004	0.00949421
OS01G0741900	IAA6	2211	22.1709	41.2139	-0.894461	5e-05	0.00169454
OS01G0742100	-	1418	1.50289	2.53036	-0.751605	0.0012	0.0221573
OS01G0742400	-	3612	8.59137	4.19007	1.03591	0.0008	0.0162932
OS01G0742766	-	375	5.68138	13.8741	-1.28808	5e-05	0.00169454
OS01G0743100	-	1315	0.39571	0.958345	-1.2761	0.00305	0.0443562
OS01G0743800	-	804	23.8053	33.7646	-0.504228	0.0008	0.0162932
OS01G0746400	CCD8B	1710	0.935973	0.343605	1.44572	5e-05	0.00169454
OS01G0746700	MAN2	1856	34.1604	19.7361	0.791488	5e-05	0.00169454
OS01G0747700	-	1389	7.04807	9.82466	-0.479179	0.00345	0.0485515
OS01G0748300	-	488	73.9816	24.8241	1.57542	5e-05	0.00169454
OS01G0750500	-	1148	37.3737	66.6203	-0.833938	5e-05	0.00169454
OS01G0752200	-	1481	35.0745	24.1335	0.539385	0.00025	0.00653436
OS01G0752600	-	2544	2.23195	3.26899	-0.550541	0.0024	0.037268
OS01G0753300	-	1159	3.59853	0.877463	2.036	5e-05	0.00169454
OS01G0754500	-	2127	36.8388	25.8619	0.5104	0.00015	0.00432376
OS01G0755700	-	1149	26.6379	37.9785	-0.511702	0.0002	0.00546693
OS01G0756200	BZIP06	1111	7.9327	11.2723	-0.506899	0.0033	0.0470097
OS01G0756900	-	640	25.0686	15.6141	0.683028	5e-05	0.00169454
OS01G0757900	-	1840	3.10601	5.18063	-0.738066	0.0012	0.0221573
OS01G0761100	-	2364	3.79227	2.51561	0.592154	0.0011	0.0207806
OS01G0762300	-	525	2.6004	7.83062	-1.5904	5e-05	0.00169454
OS01G0764400	-	1249	31.5165	22.8329	0.464989	0.00115	0.0214525
OS01G0764800	GH3.2	2366	113.141	205.147	-0.858538	5e-05	0.00169454
OS01G0765600	-	1112	3.23763	5.20896	-0.686054	0.00085	0.0170609
OS01G0766400	-	1005	1.90531	1.00269	0.926144	0.00195	0.031939
OS01G0767600	-	1526	36.4522	16.8504	1.11323	5e-05	0.00169454
OS01G0768100	-	799	1.79882	3.60727	-1.00385	5e-05	0.00169454
OS01G0768200	-	1330	6.65094	4.29786	0.629939	0.0011	0.0207806
OS01G0768333	-	369	8.36305	23.8687	-1.51302	5e-05	0.00169454
OS01G0770700	COPT1	640	151.973	104.637	0.538417	5e-05	0.00169454
OS01G0773700	PSBW	625	41.7575	142.31	-1.76893	5e-05	0.00169454
OS01G0773800	-	921	0.309155	1.65915	-2.42404	5e-05	0.00169454
OS01G0775500	-	1200	1.09975	2.67902	-1.28454	5e-05	0.00169454
OS01G0776600	-	2006	8.21888	14.2051	-0.789396	5e-05	0.00169454
OS01G0776700	-	1629	58.7618	78.7503	-0.422407	0.0013	0.0235562
OS01G0778800	-	3257	31.3464	16.5704	0.919696	5e-05	0.00169454
OS01G0780500	SCAMP2	1352	66.4842	45.1744	0.557507	5e-05	0.00169454
OS01G0783200	-	1917	5.90234	9.36762	-0.666396	0.0021	0.0337545
OS01G0784101	-	2174	2.12024	0.983224	1.10864	5e-05	0.00169454
OS01G0784600	-	1558	1.57108	2.516	-0.679373	0.00175	0.0294283
OS01G0784800	-	993	41.5641	18.9516	1.13302	5e-05	0.00169454
OS01G0784833	-	809	127.536	82.2478	0.632851	5e-05	0.00169454
OS01G0789000	-	1574	0.245705	0.690706	-1.49114	0.0004	0.00949421
OS01G0791033	-	810	232.858	391.771	-0.750556	5e-05	0.00169454
OS01G0793900	-	757	51.614	97.0714	-0.911285	5e-05	0.00169454
OS01G0795000	-	2390	2.89373	0.617576	2.22824	5e-05	0.00169454
OS01G0795400	-	2889	46.4737	19.6453	1.24223	5e-05	0.00169454
OS01G0795600	-	555	25.9695	61.1273	-1.235	5e-05	0.00169454
OS01G0796000	-	570	3.33872	0.838014	1.99425	5e-05	0.00169454
OS01G0796500	-	1165	6.34374	9.33852	-0.55786	0.0016	0.0274948
OS01G0797600	-	1061	108.653	181.015	-0.736381	5e-05	0.00169454
OS01G0798800	-	2126	1.67155	0.743087	1.16958	5e-05	0.00169454
OS01G0798900	-	1194	0.802243	0.344501	1.21953	0.0024	0.037268
OS01G0799500	-	1490	13.0342	21.595	-0.728397	5e-05	0.00169454
OS01G0800800	-	904	1.91418	1.03703	0.884265	0.0032	0.0459619
OS01G0800900	-	938	41.7328	22.1731	0.912373	5e-05	0.00169454
OS01G0801500	-	1288	1.16883	0.528875	1.14406	0.00055	0.0121512
OS01G0801901	-	1223	2.15773	3.95531	-0.874279	5e-05	0.00169454
OS01G0802100	ISPE	1611	18.4415	10.8843	0.760705	5e-05	0.00169454
OS01G0802700	PIN5	1735	6.6941	3.15224	1.08651	5e-05	0.00169454
OS01G0802850	-	1527	25.713	12.3641	1.05635	5e-05	0.00169454
OS01G0806200	-	2452	19.8124	12.6815	0.643686	5e-05	0.00169454
OS01G0807800	-	1374	2.48575	4.0404	-0.700819	0.00065	0.0138553
OS01G0810300	CML1	789	44.4976	111.378	-1.32366	5e-05	0.00169454
OS01G0810800	-	3164	11.1409	26.2794	-1.23806	5e-05	0.00169454
OS01G0812100	-	1367	0.626047	1.51518	-1.27514	0.00015	0.00432376
OS01G0813000	-	3548	0.460792	0.799364	-0.794738	0.00085	0.0170609
OS01G0813800	-	2509	0.360176	0.928586	-1.36633	5e-05	0.00169454
OS01G0814200	-	3166	0.505665	1.13174	-1.16228	5e-05	0.00169454
OS01G0814900	-	1265	161.121	90.3376	0.834741	5e-05	0.00169454
OS01G0815400	-	831	81.8391	125.162	-0.612941	5e-05	0.00169454
OS01G0817800	-	1741	10.1862	17.5031	-0.780986	5e-05	0.00169454
OS01G0818600	-	1850	10.7098	7.03074	0.60718	0.0009	0.0178237
OS01G0818700	-	1445	17.3823	12.5976	0.464466	0.00245	0.0378413
OS01G0819100	-	1378	5.56795	8.5904	-0.62558	0.0002	0.00546693
OS01G0819800	-	2410	0.368426	0.861054	-1.22473	5e-05	0.00169454
OS01G0822200	-	2134	24.8286	12.8638	0.948679	5e-05	0.00169454
OS01G0822800	-	1293	2.83757	4.61051	-0.700271	0.00055	0.0121512
OS01G0823100	EXPA2	1339	61.6294	36.0193	0.774847	5e-05	0.00169454
OS01G0823200	-	2180	2.51886	0.535831	2.23292	5e-05	0.00169454
OS01G0823500	-	1529	4.13436	2.54248	0.701429	0.00035	0.00855223
OS01G0823700	-	3473	4.54845	7.77244	-0.772992	5e-05	0.00169454
OS01G0824000	-	1667	2.01472	1.23005	0.71186	0.0013	0.0235562
OS01G0824700	-	2036	7.95052	11.6243	-0.548018	0.00025	0.00653436
OS01G0824800	-	1489	15.1095	6.75041	1.16241	5e-05	0.00169454
OS01G0825800	-	1467	18.1467	10.5166	0.787033	0.0032	0.0459619
OS01G0825800	-	1579	41.3024	16.4245	1.33038	5e-05	0.00169454
OS01G0826400	-	2058	15.8274	9.11807	0.795621	5e-05	0.00169454
OS01G0826800	-	894	10.3829	16.5525	-0.672833	5e-05	0.00169454
OS01G0827300	LAC3	2022	41.5352	12.8589	1.69157	5e-05	0.00169454
OS01G0827800	-	974	2.80141	6.18379	-1.14234	5e-05	0.00169454
OS01G0828100	-	800	4.80625	7.74917	-0.689131	0.00085	0.0170609
OS01G0830500	-	1453	24.2906	14.2073	0.773768	5e-05	0.00169454
OS01G0830700	-	2019	37.9961	24.4734	0.634638	0.00015	0.00432376
OS01G0836600	-	2622	24.7265	8.33117	1.56946	5e-05	0.00169454
OS01G0836800	-	1744	70.2631	42.9829	0.709003	5e-05	0.00169454
OS01G0837200	-	452	11.4168	24.4296	-1.09747	5e-05	0.00169454
OS01G0837800	MTP5	1742	25.9393	15.803	0.714938	5e-05	0.00169454
OS01G0838200	-	519	1.43877	4.49506	-1.6435	5e-05	0.00169454
OS01G0838350	-	385	23.8054	48.6246	-1.0304	5e-05	0.00169454
OS01G0838600	-	998	28.6319	12.5403	1.19105	5e-05	0.00169454
OS01G0839300	-	789	13.2746	8.28896	0.679401	0.0002	0.00546693
OS01G0839900	-	1001	60.3947	111.595	-0.885785	5e-05	0.00169454
OS01G0840100	-	2257	74.2676	29.8578	1.31462	5e-05	0.00169454
OS01G0841200	-	1678	13.1612	19.7284	-0.583987	5e-05	0.00169454
OS01G0841600	-	1104	583.909	376.936	0.631425	5e-05	0.00169454
OS01G0842200	-	3035	47.4983	29.1531	0.704224	5e-05	0.00169454
OS01G0844500	-	1435	5.21014	3.40612	0.613193	0.0012	0.0221573
OS01G0848475	-	1973	10.9752	7.48287	0.552579	0.0005	0.0112772
OS01G0849000	-	702	2.02088	0.723405	1.4821	0.00045	0.010426
OS01G0850000	-	1432	10.2568	6.80874	0.591118	0.0003	0.00756705
OS01G0850700	LAC7	2033	13.3725	48.6014	-1.86173	5e-05	0.00169454
OS01G0850800	LAC8	1665	0.297814	0.84501	-1.50456	5e-05	0.00169454
OS01G0850900	-	927	145.514	49.6249	1.55202	5e-05	0.00169454
OS01G0851300	-	828	6.97765	4.13888	0.7535	0.0002	0.00546693
OS01G0851400	-	1487	11.6039	7.64152	0.602685	5e-05	0.00169454
OS01G0853000	-	999	22.0027	30.9883	-0.494039	0.00185	0.0307113
OS01G0854800	-	2038	26.3929	8.87252	1.57273	5e-05	0.00169454
OS01G0856500	-	2405	10.6508	7.56779	0.493013	0.00225	0.0355171
OS01G0856900	-	1472	2.14282	3.68275	-0.781275	5e-05	0.00169454
OS01G0857400	-	1788	33.8172	24.8282	0.445778	0.0008	0.0162932
OS01G0858350	-	1754	5.58867	2.40379	1.21719	5e-05	0.00169454
OS01G0859300	-	1248	1.38012	0.506456	1.44629	5e-05	0.00169454
OS01G0860300	-	945	43.8976	32.8479	0.418341	0.003	0.0438355
OS01G0860400	-	1346	2.66516	0.390358	2.77135	5e-05	0.00169454
OS01G0860500	-	1193	22.5849	8.05341	1.48769	5e-05	0.00169454
OS01G0862000	-	1292	7.94973	4.81628	0.722987	5e-05	0.00169454
OS01G0864100	-	1642	1.90393	3.24584	-0.769612	0.00025	0.00653436
OS01G0865100	-	1256	72.9265	33.1558	1.13718	5e-05	0.00169454
OS01G0865700	-	1494	1.6746	2.91216	-0.798272	0.00015	0.00432376
OS01G0867200	-	1390	4.63954	6.77187	-0.545573	0.0018	0.0300728
OS01G0867700	-	1062	11.8301	7.15984	0.724466	5e-05	0.00169454
OS01G0869200	MRS2-E	1610	10.6672	19.3268	-0.857419	5e-05	0.00169454
OS01G0869500	-	1240	5.51834	9.28264	-0.750301	0.00055	0.0121512
OS01G0869800	-	1064	1.1092	2.72933	-1.29903	5e-05	0.00169454
OS01G0871100	-	2017	6.47828	4.36735	0.568853	0.00285	0.0422579
OS01G0871500	-	1791	177.224	103.124	0.781194	5e-05	0.00169454
OS01G0873200	-	1979	4.7057	7.71955	-0.714106	5e-05	0.00169454
OS01G0874900	-	2347	59.3418	43.2587	0.456059	0.00075	0.0155023
OS01G0875300	-	945	8.04644	4.97799	0.692786	0.0003	0.00756705
OS01G0878300	-	3315	51.2732	102.385	-0.997726	5e-05	0.00169454
OS01G0878750	-	1293	22.0958	12.279	0.847572	5e-05	0.00169454
OS01G0878800	-	1244	153.539	116.831	0.394179	0.0029	0.0427908
OS01G0879200	-	851	2.25294	0.449413	2.3257	5e-05	0.00169454
OS01G0880300	-	1827	6.95798	3.37237	1.04491	5e-05	0.00169454
OS01G0880350	-	930	9.082	3.46353	1.39077	5e-05	0.00169454
OS01G0880800	-	1347	16.559	6.14666	1.42974	5e-05	0.00169454
OS01G0880850	-	1012	32.8758	12.2142	1.42847	5e-05	0.00169454
OS01G0883900	-	2826	27.2899	20.3291	0.424821	0.00195	0.031939
OS01G0885700	-	2771	2.0094	1.26664	0.665761	0.00055	0.0121512
OS01G0886300	-	1850	38.4697	23.0252	0.740505	0.0006	0.0130103
OS01G0888500	-	2773	6.88175	4.78345	0.524724	0.00065	0.0138553
OS01G0888900	-	612	105.673	146.843	-0.474669	0.0007	0.0146885
OS01G0889900	-	2794	3.16552	0.911459	1.79619	5e-05	0.00169454
OS01G0892500	-	1431	2.08607	0.423742	2.29953	5e-05	0.00169454
OS01G0892600	-	1456	1.33119	2.92476	-1.1356	5e-05	0.00169454
OS01G0893700	-	744	29.299	10.1448	1.53012	5e-05	0.00169454
OS01G0894700	-	869	0.514349	1.59516	-1.63288	5e-05	0.00169454
OS01G0895000	-	530	2.45369	0.617222	1.99109	0.00085	0.0170609
OS01G0895600	-	1783	163.801	93.082	0.815374	5e-05	0.00169454
OS01G0896200	-	1188	2.16288	1.22873	0.815789	0.00175	0.0294283
OS01G0899387	-	242	4715.39	6817.07	-0.531773	5e-05	0.00169454
OS01G0899700	-	1620	2.97117	1.64598	0.85208	5e-05	0.00169454
OS01G0899800	-	2755	1.2165	1.91835	-0.657128	0.0011	0.0207806
OS01G0900900	-	753	15.6951	30.218	-0.945092	5e-05	0.00169454
OS01G0901300	-	2133	3.10752	11.2548	-1.85671	5e-05	0.00169454
OS01G0902000	-	3626	0.941692	1.59036	-0.756028	0.00265	0.0400954
OS01G0902300	-	1830	19.9402	14.0566	0.504429	0.00255	0.0389697
OS01G0902700	-	2034	2.86888	1.17509	1.28771	0.00135	0.0242457
OS01G0902750	-	1541	4.77253	2.37496	1.00685	0.00025	0.00653436
OS01G0903100	-	1461	2.28095	0.556373	2.03551	5e-05	0.00169454
OS01G0905200	-	2048	4.43161	9.94592	-1.16627	5e-05	0.00169454
OS01G0905300	-	2138	6.15311	9.61017	-0.643245	5e-05	0.00169454
OS01G0907200	-	591	9.2101	4.57128	1.01062	5e-05	0.00169454
OS01G0907600	-	1533	186.985	127.034	0.5577	0.0005	0.0112772
OS01G0910500	-	1495	27.1182	41.7837	-0.623679	5e-05	0.00169454
OS01G0910900	-	592	30.2811	79.8521	-1.39891	5e-05	0.00169454
OS01G0911700	VP1	2477	4.15419	2.65583	0.645405	0.0002	0.00546693
OS01G0915401	-	447	10.4512	5.6825	0.879077	0.00045	0.010426
OS01G0915600	-	2139	68.6207	51.5519	0.412619	0.0027	0.0406372
OS01G0915900	-	1491	29.5595	53.4418	-0.854347	5e-05	0.00169454
OS01G0916100	-	556	12.3912	46.0141	-1.89275	5e-05	0.00169454
OS01G0919500	-	1147	6.84527	2.92635	1.226	5e-05	0.00169454
OS01G0921000	-	1333	3.52241	5.52199	-0.648625	0.0004	0.00949421
OS01G0921500	-	1473	1.14541	0.561057	1.02964	0.00075	0.0155023
OS01G0922800	-	1051	12.6761	7.68575	0.721858	0.0002	0.00546693
OS01G0924000	RPL27	744	15.1289	24.739	-0.709483	0.0006	0.0130103
OS01G0924200	-	1062	3.79475	7.74289	-1.02887	5e-05	0.00169454
OS01G0924800	-	752	44.9942	67.8041	-0.591633	5e-05	0.00169454
OS01G0924933	-	1586	11.7045	5.8748	0.994452	5e-05	0.00169454
OS01G0924966	-	589	3.31418	6.56686	-0.98655	0.00015	0.00432376
OS01G0925700	-	1384	12.3168	5.70669	1.1099	5e-05	0.00169454
OS01G0926300	-	1598	45.8063	25.4943	0.845373	0.00115	0.0214525
OS01G0926350	-	1548	93.4559	55.0271	0.764143	5e-05	0.00169454
OS01G0926600	-	1736	39.3652	23.2038	0.762558	5e-05	0.00169454
OS01G0926700	-	923	61.7637	36.9931	0.739504	5e-05	0.00169454
OS01G0926800	-	1026	13.3612	5.70587	1.22753	5e-05	0.00169454
OS01G0927300	-	729	17.8014	8.22534	1.11385	5e-05	0.00169454
OS01G0928000	-	1455	2.05406	6.8	-1.72706	5e-05	0.00169454
OS01G0928600	-	1925	1.91554	0.543986	1.81611	5e-05	0.00169454
OS01G0930200	-	1372	73.0811	106.81	-0.547476	5e-05	0.00169454
OS01G0933500	-	442	1.99807	4.35339	-1.12353	0.0017	0.0287871
OS01G0933900	-	963	10.262	6.66942	0.621677	0.00185	0.0307113
OS01G0934100	-	1371	86.7223	127.358	-0.554419	5e-05	0.00169454
OS01G0934900	PIR7A	792	1.06242	2.61786	-1.30103	5e-05	0.00169454
OS01G0935800	-	914	0.991151	4.07432	-2.03938	5e-05	0.00169454
OS01G0936800	-	1783	56.4302	42.5459	0.407448	0.00225	0.0355171
OS01G0937012	-	1152	1.07852	0.49572	1.12145	0.0015	0.0262056
OS01G0938100	PSB28	719	3.20511	6.13366	-0.936377	5e-05	0.00169454
OS01G0938600	-	2240	28.0332	20.761	0.433262	0.0016	0.0274948
OS01G0939100	-	3784	0.291759	0.566318	-0.956838	0.0002	0.00546693
OS01G0939500	-	1311	0.712509	0.167699	2.08703	0.00065	0.0138553
OS01G0939600	-	2079	7.44858	4.41083	0.755917	5e-05	0.00169454
OS01G0940000	CKX4	2327	2.07705	0.85568	1.27939	5e-05	0.00169454
OS01G0940100	HXK3	1181	5.46305	2.81979	0.954121	5e-05	0.00169454
OS01G0940600	-	837	1.0243	2.13455	-1.0593	0.00055	0.0121512
OS01G0940700	-	1296	101.542	6.59613	3.94431	5e-05	0.00169454
OS01G0940800	-	1244	11.0428	2.34171	2.23746	5e-05	0.00169454
OS01G0941800	-	1562	2.47803	1.51968	0.705428	0.00185	0.0307113
OS01G0942300	-	494	7.83421	0.376242	4.38005	0.0026	0.0395271
OS01G0944100	-	1224	37.4527	10.0898	1.89217	5e-05	0.00169454
OS01G0946600	-	1139	10.8623	7.4715	0.539857	0.0019	0.0313251
OS01G0946700	-	1170	33.6563	19.7891	0.76617	5e-05	0.00169454
OS01G0947000	-	2157	336.817	227.357	0.567008	0.0002	0.00546693
OS01G0948200	-	1611	29.3538	14.3987	1.02761	5e-05	0.00169454
OS01G0949500	CML10	1046	40.545	57.5406	-0.505057	0.00015	0.00432376
OS01G0949750	-	727	62.0726	23.8169	1.38197	5e-05	0.00169454
OS01G0949800	-	857	29.8014	7.10722	2.06802	5e-05	0.00169454
OS01G0949900	-	804	109.274	66.8797	0.708315	5e-05	0.00169454
OS01G0950900	-	2357	2.65163	4.30568	-0.69936	5e-05	0.00169454
OS01G0951000	-	2591	14.1918	21.2488	-0.582328	0.0001	0.0030869
OS01G0952800	-	2378	17.835	7.90695	1.17352	5e-05	0.00169454
OS01G0953100	-	2315	6.79387	4.83856	0.489658	0.00225	0.0355171
OS01G0953500	-	1686	12.807	7.36914	0.797365	5e-05	0.00169454
OS01G0953600	-	955	80.2624	44.6529	0.845968	5e-05	0.00169454
OS01G0954000	-	765	14.4475	2.77114	2.38227	5e-05	0.00169454
OS01G0954500	-	1780	31.1511	19.7207	0.659575	5e-05	0.00169454
OS01G0955000	-	1871	48.2446	33.977	0.505811	0.0003	0.00756705
OS01G0956075	-	1272	7.83345	5.31879	0.558548	0.0016	0.0274948
OS01G0957100	-	3030	7.07639	4.40737	0.683096	5e-05	0.00169454
OS01G0957500	-	1403	1.31215	8.6842	-2.72646	5e-05	0.00169454
OS01G0957600	-	989	3.41946	22.516	-2.71911	5e-05	0.00169454
OS01G0958500	-	2246	15.0941	32.4788	-1.10552	5e-05	0.00169454
OS01G0958900	-	2601	2.61879	3.78587	-0.531722	0.00355	0.049418
OS01G0959100	-	569	18.498	10.0912	0.874278	5e-05	0.00169454
OS01G0959200	-	657	4.6721	1.70105	1.45765	5e-05	0.00169454
OS01G0959600	-	2516	0.393692	0.15861	1.31158	0.0004	0.00949421
OS01G0959750	-	490	19.8737	11.7075	0.763428	0.00015	0.00432376
OS01G0959800	-	1767	17.092	11.328	0.593422	0.00015	0.00432376
OS01G0959900	-	824	0.773694	2.37525	-1.61825	0.00065	0.0138553
OS01G0960400	-	3182	20.8486	14.8985	0.484777	0.0006	0.0130103
OS01G0961000	-	596	7.34384	14.2243	-0.95375	5e-05	0.00169454
OS01G0962400	-	588	189.458	262.367	-0.469711	0.00055	0.0121512
OS01G0962500	-	2153	2.48196	4.27433	-0.78422	0.0001	0.0030869
OS01G0963600	-	952	15.2221	27.1108	-0.832705	5e-05	0.00169454
OS01G0963800	-	735	0.767583	1.76008	-1.19725	0.0015	0.0262056
OS01G0966200	-	741	0.791369	1.8248	-1.20531	0.00065	0.0138553
OS01G0968400	-	1181	1.79245	0.873531	1.037	0.00045	0.010426
OS01G0971100	DI19-5	895	118.141	87.1443	0.439033	0.00105	0.0200519
OS01G0971400	-	1442	23.1717	12.882	0.847004	5e-05	0.00169454
OS01G0971800	PCL1	1243	31.0136	15.2029	1.02855	5e-05	0.00169454
OS01G0972000	-	1278	5.59439	9.01665	-0.688609	0.00015	0.00432376
OS01G0975300	-	1549	118.344	166.593	-0.493347	0.00045	0.010426
OS01G0976300	-	821	42.9588	59.3713	-0.466811	0.00085	0.0170609
OS01G0976450	-	1152	2.86245	5.43781	-0.925775	5e-05	0.00169454
OS01G0976500	-	3218	5.58536	12.0544	-1.10983	5e-05	0.00169454
OS01G0977200	-	1335	22.4666	7.12014	1.65781	5e-05	0.00169454
OS01G0977250	-	1656	6.42494	1.40256	2.19562	5e-05	0.00169454
OS02G0100600	-	935	5.01781	2.70078	0.893681	0.00015	0.00432376
OS02G0101000	-	2158	26.1087	19.0689	0.453308	0.00105	0.0200519
OS02G0101300	-	682	1.91907	3.40121	-0.825646	0.0028	0.041724
OS02G0101500	-	2836	0.649421	1.2561	-0.951728	0.0005	0.0112772
OS02G0101700	-	2561	51.0113	36.1758	0.495791	0.00035	0.00855223
OS02G0101750	-	1528	14.2305	9.6008	0.567757	0.00015	0.00432376
OS02G0103850	-	1103	1.16088	2.25037	-0.954944	0.00085	0.0170609
OS02G0105400	-	1414	79.4698	10.3627	2.93901	5e-05	0.00169454
OS02G0105800	-	1962	0.785313	1.42065	-0.855207	0.0005	0.0112772
OS02G0106600	-	949	23.6674	16.5955	0.512106	0.0012	0.0221573
OS02G0106900	-	1489	16.8725	11.1344	0.59965	0.0001	0.0030869
OS02G0108700	-	318	4.62601	9.62746	-1.05739	0.0023	0.0361054
OS02G0108800	-	1699	6.67055	4.33705	0.62109	0.0004	0.00949421
OS02G0114150	-	2082	0.382472	0.795603	-1.0567	0.00295	0.0433099
OS02G0114300	-	923	64.9748	32.7194	0.989735	5e-05	0.00169454
OS02G0114400	-	687	60.3853	26.2265	1.20317	5e-05	0.00169454
OS02G0115650	-	2317	0.798873	1.58916	-0.992223	0.00055	0.0121512
OS02G0115900	-	2416	279.55	49.2097	2.50609	5e-05	0.00169454
OS02G0115950	-	1419	99.628	16.6897	2.57759	5e-05	0.00169454
OS02G0116000	-	2913	8.37289	5.70451	0.553623	0.00025	0.00653436
OS02G0116300	YSL7	2339	0.397233	0.986181	-1.31187	5e-05	0.00169454
OS02G0117100	-	1481	2.79091	4.99588	-0.840005	5e-05	0.00169454
OS02G0120600	-	812	19.497	28.5284	-0.549144	0.00065	0.0138553
OS02G0120900	-	1724	7.59615	11.6417	-0.615957	5e-05	0.00169454
OS02G0121200	-	2112	9.92607	14.7487	-0.571291	0.0001	0.0030869
OS02G0121300	-	887	384.716	637.835	-0.72939	5e-05	0.00169454
OS02G0121400	-	824	5.20506	3.07308	0.760231	0.0012	0.0221573
OS02G0122600	-	816	16.4889	24.9276	-0.59625	0.00025	0.00653436
OS02G0123700	GLU14	1693	1.07992	0.396689	1.44485	0.0013	0.0235562
OS02G0126000	-	2773	0.505028	1.76034	-1.80142	5e-05	0.00169454
OS02G0126500	-	2277	2.2892	4.98586	-1.123	5e-05	0.00169454
OS02G0127900	-	2445	35.6838	23.9412	0.575776	5e-05	0.00169454
OS02G0128000	HSP18.9	534	8.39902	13.8514	-0.721734	0.0006	0.0130103
OS02G0129800	-	581	116.14	50.0262	1.21511	5e-05	0.00169454
OS02G0130100	-	1046	22.0787	31.4709	-0.511365	0.0004	0.00949421
OS02G0131200	-	2194	7.65861	5.00753	0.612984	0.00025	0.00653436
OS02G0131800	NRAT1	1874	1.54664	3.9162	-1.34032	5e-05	0.00169454
OS02G0134000	-	573	40.7836	22.6571	0.848023	0.00025	0.00653436
OS02G0134100	-	1442	15.8219	10.2058	0.63254	0.00095	0.0185727
OS02G0134300	-	875	17.7209	25.3461	-0.51631	0.0009	0.0178237
OS02G0134400	-	2466	21.5036	31.8665	-0.567464	5e-05	0.00169454
OS02G0135500	-	1953	151.828	112.632	0.430814	0.00315	0.0454318
OS02G0136000	-	2286	3.06358	1.87616	0.707438	0.0001	0.0030869
OS02G0136800	-	1673	18.2588	9.248	0.981376	0.0001	0.0030869
OS02G0136900	-	2379	10.7663	4.23814	1.34502	5e-05	0.00169454
OS02G0138600	-	1473	4.57699	2.87225	0.672217	0.00045	0.010426
OS02G0139000	-	1856	10.8566	22.6378	-1.06016	5e-05	0.00169454
OS02G0139700	-	2649	39.3411	62.3014	-0.663228	0.00025	0.00653436
OS02G0140200	-	1814	4.26481	6.68196	-0.647788	0.0002	0.00546693
OS02G0143100	SPP2	1686	10.09	14.7531	-0.54809	0.0004	0.00949421
OS02G0143200	-	3580	0.724515	1.33244	-0.878987	5e-05	0.00169454
OS02G0145000	-	2120	7.87915	5.47799	0.524392	0.0008	0.0162932
OS02G0148000	-	2322	1.48035	3.18188	-1.10394	5e-05	0.00169454
OS02G0148100	MPK3	1549	33.6252	23.8518	0.495449	0.00015	0.00432376
OS02G0150700	-	2126	20.9366	28.5471	-0.447313	0.00085	0.0170609
OS02G0151300	-	2062	7.02943	2.73377	1.36251	5e-05	0.00169454
OS02G0151350	-	1608	5.9184	1.78639	1.72816	5e-05	0.00169454
OS02G0152400	-	999	334.885	483.38	-0.52949	0.0004	0.00949421
OS02G0153450	-	3638	0.445496	0.936001	-1.0711	5e-05	0.00169454
OS02G0153700	-	3392	4.78371	6.50489	-0.443394	0.00265	0.0400954
OS02G0156600	-	2204	1.30951	0.312715	2.06611	5e-05	0.00169454
OS02G0157600	-	745	80.5686	134.101	-0.735032	5e-05	0.00169454
OS02G0158701	-	223	649.48	400.098	0.698931	0.00015	0.00432376
OS02G0158800	-	1998	2.16843	3.4389	-0.665296	0.00045	0.010426
OS02G0158900	-	1476	1.29699	0.496837	1.38432	0.0001	0.0030869
OS02G0160250	-	1993	1.56089	4.31376	-1.46657	5e-05	0.00169454
OS02G0160800	-	1578	1.55063	0.469885	1.72247	0.003	0.0438355
OS02G0160900	-	907	14.5274	4.5955	1.66048	5e-05	0.00169454
OS02G0165200	-	4326	5.51752	8.55054	-0.631996	0.0019	0.0313251
OS02G0170900	-	1944	6.62433	4.73175	0.485401	0.0033	0.0470097
OS02G0172600	-	3207	10.8374	8.06931	0.425496	0.0026	0.0395271
OS02G0173200	-	1146	186.766	124.511	0.58496	5e-05	0.00169454
OS02G0173600	-	1625	2.85635	1.38131	1.04814	5e-05	0.00169454
OS02G0173700	-	1384	3.60948	6.07177	-0.750326	0.00015	0.00432376
OS02G0173800	-	1706	61.0282	46.5637	0.390268	0.0033	0.0470097
OS02G0173900	ALDH5F1	1815	48.4093	68.1864	-0.494199	0.0003	0.00756705
OS02G0174300	-	1293	5.34392	8.12505	-0.604478	0.00055	0.0121512
OS02G0176000	-	669	77.4941	106.864	-0.463613	0.00075	0.0155023
OS02G0177600	4CL3	2043	53.6368	31.8532	0.751785	5e-05	0.00169454
OS02G0177633	-	997	74.5957	44.7631	0.736781	0.0019	0.0313251
OS02G0178100	-	1370	6.24269	9.28913	-0.573376	0.0009	0.0178237
OS02G0178700	-	978	2.4856	4.8347	-0.959835	0.0001	0.0030869
OS02G0179200	-	1338	0.588389	1.20649	-1.03598	0.0014	0.0249231
OS02G0179600	-	2172	34.2624	15.6486	1.1306	5e-05	0.00169454
OS02G0180000	-	2048	84.1866	126.028	-0.582084	5e-05	0.00169454
OS02G0180200	-	765	64.0863	84.6047	-0.400722	0.00325	0.0465051
OS02G0180400	-	1266	0.953287	2.38673	-1.32405	5e-05	0.00169454
OS02G0182300	-	1012	0.615195	2.21963	-1.8512	5e-05	0.00169454
OS02G0182850	-	564	85.214	58.6739	0.538371	0.00025	0.00653436
OS02G0183900	-	3394	1.68264	3.2164	-0.934725	5e-05	0.00169454
OS02G0184300	-	2451	55.1128	87.1386	-0.660925	5e-05	0.00169454
OS02G0185200	-	1673	6.77782	2.60344	1.3804	5e-05	0.00169454
OS02G0186800	-	1530	1.10358	0.604057	0.869434	0.0016	0.0274948
OS02G0188000	-	1615	22.7041	15.2099	0.577943	5e-05	0.00169454
OS02G0189000	-	721	17.1137	25.1657	-0.55631	0.00055	0.0121512
OS02G0189200	-	1426	3.86924	2.2385	0.789514	0.00015	0.00432376
OS02G0190600	-	1918	4.69351	2.4078	0.962955	5e-05	0.00169454
OS02G0191600	-	871	7.39209	12.0841	-0.709059	0.0001	0.0030869
OS02G0191800	-	636	69.5307	96.5197	-0.473174	0.0006	0.0130103
OS02G0192500	CSLA1	2150	50.7819	32.8132	0.63004	0.00035	0.00855223
OS02G0193000	-	1047	8.90932	5.85718	0.60511	0.0005	0.0112772
OS02G0193200	-	917	8.65699	5.50077	0.654233	0.0008	0.0162932
OS02G0193300	-	751	18.1837	30.3181	-0.737537	5e-05	0.00169454
OS02G0193933	-	250	451.742	292.967	0.624759	0.0001	0.0030869
OS02G0194900	-	1122	6.65649	12.2712	-0.882447	5e-05	0.00169454
OS02G0197900	-	1562	6.79761	10.8818	-0.678811	0.0004	0.00949421
OS02G0198500	-	617	100.353	70.3834	0.511784	0.00025	0.00653436
OS02G0199200	-	1548	0.659054	1.18631	-0.848006	0.00205	0.0331627
OS02G0199500	-	1957	15.5401	25.007	-0.686333	5e-05	0.00169454
OS02G0201300	-	812	29.7548	16.5623	0.845225	5e-05	0.00169454
OS02G0202200	SPX2	1287	10.5271	17.2874	-0.715607	5e-05	0.00169454
OS02G0203000	-	672	14.2598	9.07943	0.651281	0.00055	0.0121512
OS02G0204400	UVR3	1669	3.45401	1.63994	1.07463	5e-05	0.00169454
OS02G0204700	CYP734A2	1674	26.647	15.5593	0.776197	5e-05	0.00169454
OS02G0205700	-	1561	10.869	6.9533	0.644446	0.00095	0.0185727
OS02G0206100	-	1792	1.43208	2.6499	-0.887827	0.00155	0.0268641
OS02G0208500	-	673	3.04582	6.23642	-1.03389	0.0001	0.0030869
OS02G0208675	-	1209	78.1454	139.013	-0.830983	0.0007	0.0146885
OS02G0208700	-	924	179.034	288.221	-0.686946	0.0001	0.0030869
OS02G0209300	-	566	46.3374	63.7012	-0.459144	0.00225	0.0355171
OS02G0210700	-	3912	18.3244	12.1945	0.587543	0.0001	0.0030869
OS02G0212300	-	1081	4.24867	0.22941	4.21101	5e-05	0.00169454
OS02G0212400	-	258	28.0763	6.93798	2.01677	0.0006	0.0130103
OS02G0212500	-	686	5.06064	1.83597	1.46278	5e-05	0.00169454
OS02G0215300	-	1317	78.8522	55.7443	0.500326	0.0018	0.0300728
OS02G0215900	-	2026	1.25017	2.58759	-1.04948	5e-05	0.00169454
OS02G0221100	-	1944	0.589197	0.198037	1.57298	0.0001	0.0030869
OS02G0222100	-	2189	7.73287	3.29779	1.22951	5e-05	0.00169454
OS02G0222500	-	3899	2.01034	1.16699	0.784655	5e-05	0.00169454
OS02G0223700	-	1204	35.0758	25.4151	0.464786	0.0008	0.0162932
OS02G0224400	-	1951	13.0182	22.9966	-0.820897	5e-05	0.00169454
OS02G0224800	-	1423	10.0502	4.93437	1.02628	5e-05	0.00169454
OS02G0226200	-	1057	2.24341	0.660706	1.76361	5e-05	0.00169454
OS02G0226300	-	1074	7.5498	5.01733	0.58952	0.00145	0.0255914
OS02G0228300	-	3722	24.0454	5.60217	2.1017	5e-05	0.00169454
OS02G0228400	-	2225	56.8395	12.6607	2.16654	5e-05	0.00169454
OS02G0230300	-	377	36.7994	59.9404	-0.703848	0.0002	0.00546693
OS02G0231700	-	3246	2.64922	0.178421	3.89221	5e-05	0.00169454
OS02G0232500	-	3589	25.9824	44.6609	-0.781475	5e-05	0.00169454
OS02G0235101	-	1450	2.2032	3.59839	-0.707751	0.00065	0.0138553
OS02G0235802	-	1470	9.35451	5.73091	0.706898	0.0012	0.0221573
OS02G0241100	-	2541	12.0741	20.4546	-0.760509	5e-05	0.00169454
OS02G0241200	-	1638	6.09967	8.56129	-0.489098	0.0024	0.037268
OS02G0242100	-	1646	0.890141	2.25898	-1.34357	5e-05	0.00169454
OS02G0242900	-	1179	2.5333	1.22433	1.04903	5e-05	0.00169454
OS02G0246500	-	1059	0.820352	1.79871	-1.13265	0.00035	0.00855223
OS02G0246900	-	765	0.726741	2.06882	-1.50929	0.0001	0.0030869
OS02G0254550	-	2465	2.23957	1.10413	1.02031	5e-05	0.00169454
OS02G0254600	-	707	68.2469	33.0488	1.04617	5e-05	0.00169454
OS02G0255500	-	982	28.3392	41.9414	-0.565575	0.00015	0.00432376
OS02G0255700	-	932	2.86661	6.14844	-1.10087	0.0017	0.0287871
OS02G0255700	-	2644	1.92572	5.8105	-1.59327	5e-05	0.00169454
OS02G0257300	-	1398	1.85124	3.4234	-0.886939	5e-05	0.00169454
OS02G0258200	-	1031	7.86832	4.58638	0.778701	5e-05	0.00169454
OS02G0258250	-	628	10.9132	6.52266	0.742548	0.0006	0.0130103
OS02G0260200	-	1840	18.7872	25.5297	-0.442426	0.001	0.019316
OS02G0261100	UBC5B	727	76.5136	51.2029	0.57949	5e-05	0.00169454
OS02G0262800	-	4510	0.623208	1.52635	-1.2923	5e-05	0.00169454
OS02G0270200	-	2381	0.429748	0.15263	1.49345	0.0019	0.0313251
OS02G0271900	-	1964	2.36216	3.86074	-0.708767	0.00025	0.00653436
OS02G0272900	-	2352	4.07083	9.00966	-1.14615	5e-05	0.00169454
OS02G0280000	-	655	6.33887	3.70576	0.774456	0.001	0.019316
OS02G0280200	-	900	3.2447	5.53246	-0.769836	0.00055	0.0121512
OS02G0282000	-	4117	0.543061	0.156816	1.79204	5e-05	0.00169454
OS02G0284600	-	688	217.449	285.804	-0.394351	0.00275	0.0411769
OS02G0288100	-	1797	65.0737	118.397	-0.863491	5e-05	0.00169454
OS02G0289500	-	681	0.986327	1.9879	-1.01111	0.00355	0.049418
OS02G0291400	CBL8	642	1.23437	3.52614	-1.51431	5e-05	0.00169454
OS02G0293500	-	789	53.3247	38.7401	0.460974	0.001	0.019316
OS02G0294100	-	4680	2.04962	3.23292	-0.657482	5e-05	0.00169454
OS02G0297132	-	1134	0.746777	0.231954	1.68684	0.0014	0.0249231
OS02G0300700	-	834	9.86099	14.1076	-0.516672	0.0023	0.0361054
OS02G0301800	-	3823	2.5818	3.87552	-0.586013	0.003	0.0438355
OS02G0302200	-	1573	0.885538	2.08285	-1.23393	5e-05	0.00169454
OS02G0304800	-	3120	1.61584	2.34989	-0.540311	0.0028	0.041724
OS02G0304900	DI19-4	1219	13.8554	9.87725	0.488266	0.0026	0.0395271
OS02G0307200	-	2560	2.05827	1.21919	0.755513	0.0004	0.00949421
OS02G0315400	-	793	14.2654	9.27353	0.621325	0.0004	0.00949421
OS02G0318100	-	1062	21.883	12.1483	0.849058	5e-05	0.00169454
OS02G0319300	-	558	47.9597	21.8074	1.13701	5e-05	0.00169454
OS02G0324400	FOS1	1038	7.52348	3.16648	1.24852	5e-05	0.00169454
OS02G0329800	-	2112	54.7825	36.6866	0.578462	5e-05	0.00169454
OS02G0332450	-	2849	23.1605	10.9909	1.07536	5e-05	0.00169454
OS02G0332800	-	3295	2.17433	0.732259	1.57015	5e-05	0.00169454
OS02G0445100	-	773	4.88249	9.00331	-0.882838	5e-05	0.00169454
OS02G0456800	-	3938	29.4333	47.857	-0.701282	5e-05	0.00169454
OS02G0460200	-	1081	28.8352	18.27	0.658355	0.00135	0.0242457
OS02G0464550	-	714	1.59801	0.430315	1.89281	0.00195	0.031939
OS02G0465600	-	1409	3.26954	1.50975	1.11478	5e-05	0.00169454
OS02G0465900	-	1128	772.124	505.471	0.611204	0.0001	0.0030869
OS02G0466400	-	1309	1.72486	0.472872	1.86696	5e-05	0.00169454
OS02G0467000	-	1806	2.87911	0.282173	3.35097	5e-05	0.00169454
OS02G0467600	-	1909	18.3458	9.37516	0.968533	5e-05	0.00169454
OS02G0469300	-	2759	13.281	19.3196	-0.540699	0.00065	0.0138553
OS02G0469600	-	1483	183.695	125.852	0.545591	5e-05	0.00169454
OS02G0469900	-	1876	1.8121	0.967729	0.90499	0.00235	0.0366866
OS02G0473200	-	1955	70.2388	129.587	-0.883582	5e-05	0.00169454
OS02G0483500	-	1743	14.7834	8.37371	0.82004	5e-05	0.00169454
OS02G0483800	-	1518	1.02945	1.88699	-0.874207	0.00025	0.00653436
OS02G0484200	-	1789	3.35814	1.55732	1.1086	5e-05	0.00169454
OS02G0484950	-	414	5.61235	13.0684	-1.21941	5e-05	0.00169454
OS02G0489550	-	1965	5.19674	3.31006	0.650748	0.0017	0.0287871
OS02G0490500	-	1783	6.96179	11.962	-0.780929	5e-05	0.00169454
OS02G0491400	-	2340	11.8219	7.7155	0.615629	0.0002	0.00546693
OS02G0494400	-	1623	6.94508	11.4507	-0.721371	5e-05	0.00169454
OS02G0496100	HSFA5	1711	12.4693	7.59677	0.714927	5e-05	0.00169454
OS02G0503900	-	1761	16.0965	21.9789	-0.449373	0.00125	0.0228648
OS02G0504700	-	724	0.721175	2.61857	-1.86036	5e-05	0.00169454
OS02G0507600	-	1255	3.02312	4.84148	-0.679412	0.00065	0.0138553
OS02G0510200	-	352	120.368	220.885	-0.87585	5e-05	0.00169454
OS02G0511100	-	1148	1.77728	0.598914	1.56925	5e-05	0.00169454
OS02G0511600	-	673	3.23525	6.46706	-0.999235	0.0001	0.0030869
OS02G0512000	-	1261	83.9659	143.415	-0.772317	5e-05	0.00169454
OS02G0513800	-	2545	0.580526	1.01531	-0.806491	0.0011	0.0207806
OS02G0514500	-	1099	23.2745	44.5852	-0.937817	5e-05	0.00169454
OS02G0515125	-	1965	3.36009	0.839978	2.00008	5e-05	0.00169454
OS02G0515200	-	2394	21.907	15.741	0.476868	0.00125	0.0228648
OS02G0517700	-	1092	5.36595	2.61788	1.03544	5e-05	0.00169454
OS02G0518800	-	3086	1.80286	2.68759	-0.576027	0.00125	0.0228648
OS02G0520100	-	1321	11.1848	8.03415	0.477326	0.003	0.0438355
OS02G0521100	-	582	6.93636	10.9365	-0.656895	0.002	0.032551
OS02G0522700	-	1945	15.3609	23.5071	-0.613828	5e-05	0.00169454
OS02G0525600	-	837	53.2287	37.0279	0.523594	0.0006	0.0130103
OS02G0526400	CLPD1	2618	16.7223	10.9455	0.611431	5e-05	0.00169454
OS02G0527100	-	2698	2.99921	4.19661	-0.48464	0.0027	0.0406372
OS02G0527200	-	1100	50.0317	89.7074	-0.842385	5e-05	0.00169454
OS02G0527300	HSFA3	1806	3.8209	6.35992	-0.735095	5e-05	0.00169454
OS02G0528000	-	860	8.3165	15.4456	-0.893145	5e-05	0.00169454
OS02G0530100	-	762	257.642	123.632	1.05931	5e-05	0.00169454
OS02G0530300	SAP5	743	205.51	289.714	-0.495422	0.00035	0.00855223
OS02G0530600	PARP3	2891	1.33004	0.729778	0.865941	0.00045	0.010426
OS02G0532300	-	1409	6.02446	3.24092	0.894427	5e-05	0.00169454
OS02G0532500	-	992	6.70566	2.57928	1.37841	5e-05	0.00169454
OS02G0534400	CIN1	2101	21.879	13.3295	0.714925	0.0001	0.0030869
OS02G0534550	-	1761	28.2983	14.5222	0.962453	5e-05	0.00169454
OS02G0535901	-	1029	31.072	58.6827	-0.91732	5e-05	0.00169454
OS02G0537200	-	2190	3.79865	6.94161	-0.869783	5e-05	0.00169454
OS02G0537800	-	1473	1.18302	0.498945	1.24553	5e-05	0.00169454
OS02G0538000	-	2269	5.0269	7.06126	-0.490258	0.002	0.032551
OS02G0539200	-	1643	3.43268	1.43891	1.25436	5e-05	0.00169454
OS02G0539500	-	1499	6.28699	3.39808	0.88765	5e-05	0.00169454
OS02G0540400	-	925	11.7876	5.82678	1.0165	5e-05	0.00169454
OS02G0542400	-	1994	9.59737	12.93	-0.430009	0.0028	0.041724
OS02G0543200	-	1786	1.09176	0.115617	3.23923	5e-05	0.00169454
OS02G0546400	-	731	2.42809	4.39025	-0.854479	0.0013	0.0235562
OS02G0549200	-	2038	13.9505	10.2223	0.448603	0.00275	0.0411769
OS02G0550850	-	1456	1.12062	2.87162	-1.35756	5e-05	0.00169454
OS02G0550900	-	2649	7.87402	11.2747	-0.51792	0.00165	0.0281412
OS02G0552400	-	670	39.7717	57.3632	-0.528381	0.00245	0.0378413
OS02G0554900	PDIL1-3	1809	1.52562	3.19786	-1.06771	0.0003	0.00756705
OS02G0558300	-	652	20.5612	29.7005	-0.530562	0.00105	0.0200519
OS02G0558500	-	1482	6.1538	3.99979	0.621553	0.00055	0.0121512
OS02G0559300	-	2954	0.529517	0.870204	-0.716677	0.0027	0.0406372
OS02G0560450	-	629	4.88475	2.32574	1.0706	0.0001	0.0030869
OS02G0564500	-	982	13.3335	8.23827	0.694646	0.0001	0.0030869
OS02G0565100	-	1033	5.75102	9.71698	-0.756691	5e-05	0.00169454
OS02G0565600	HOX7	1358	3.76958	5.50652	-0.546737	0.0022	0.0349573
OS02G0569000	CYP76M5	1669	0.657664	0.177115	1.89266	0.0003	0.00756705
OS02G0569900	-	1657	7.39097	0.366555	4.33366	5e-05	0.00169454
OS02G0570400	KSL7	3061	6.44011	0.805845	2.99851	5e-05	0.00169454
OS02G0570700	CYP71Z7	1846	1.58231	0.133684	3.56513	5e-05	0.00169454
OS02G0570800	-	1434	2.80959	0.210788	3.7365	5e-05	0.00169454
OS02G0571100	CPS2	1173	3.42496	0.395676	3.11369	5e-05	0.00169454
OS02G0572200	-	1312	1.70053	0.96792	0.813028	0.002	0.032551
OS02G0572600	-	1678	20.4743	27.9144	-0.447194	0.0013	0.0235562
OS02G0573400	-	1769	28.7298	19.1804	0.582913	0.0001	0.0030869
OS02G0574000	-	1355	1.34697	2.28549	-0.762782	0.0014	0.0249231
OS02G0575000	-	627	287.63	145.779	0.980428	5e-05	0.00169454
OS02G0577600	-	1320	13.5795	3.0785	2.14113	5e-05	0.00169454
OS02G0578000	-	1505	2.1098	5.30174	-1.32936	5e-05	0.00169454
OS02G0578300	-	1764	4.02989	1.63594	1.30062	5e-05	0.00169454
OS02G0579800	-	983	99.8737	41.7763	1.25742	5e-05	0.00169454
OS02G0580400	-	1112	24.7185	17.9291	0.463287	0.0018	0.0300728
OS02G0580500	-	1120	2.79219	1.58038	0.821126	0.001	0.019316
OS02G0581100	-	613	7.34277	26.903	-1.87337	5e-05	0.00169454
OS02G0581900	-	941	5.74959	8.45226	-0.555876	0.0029	0.0427908
OS02G0582800	-	932	25.1221	10.1599	1.30607	5e-05	0.00169454
OS02G0584700	-	642	13.2392	28.6181	-1.11212	5e-05	0.00169454
OS02G0584800	-	716	61.5488	101.458	-0.721076	5e-05	0.00169454
OS02G0586900	-	696	5.70222	3.53231	0.690911	0.0029	0.0427908
OS02G0587000	-	775	113.871	232.663	-1.03085	5e-05	0.00169454
OS02G0588300	-	2343	0.19049	0.434138	-1.18844	0.00195	0.031939
OS02G0588700	-	1008	2.75934	4.51389	-0.710049	0.00105	0.0200519
OS02G0589400	-	1769	1.86286	0.567844	1.71396	5e-05	0.00169454
OS02G0591000	-	2201	1.28009	2.39823	-0.905724	0.00185	0.0307113
OS02G0594232	-	1698	2174.83	1142.03	0.929298	5e-05	0.00169454
OS02G0595900	-	1530	0.761946	2.62572	-1.78495	5e-05	0.00169454
OS02G0596000	-	1208	1.53473	3.43483	-1.16225	5e-05	0.00169454
OS02G0596700	-	1240	3.96572	6.77777	-0.77323	5e-05	0.00169454
OS02G0597800	-	2408	14.518	10.2221	0.506154	0.0002	0.00546693
OS02G0598300	-	1617	10.2919	6.64311	0.631581	0.00225	0.0355171
OS02G0598400	-	3292	0.627297	1.26022	-1.00645	0.0001	0.0030869
OS02G0598800	-	3099	0.193328	0.399663	-1.04773	0.00105	0.0200519
OS02G0601100	-	592	35.8063	51.1817	-0.515413	0.00075	0.0155023
OS02G0603800	ISPG	2494	31.4185	22.6234	0.473799	0.00065	0.0138553
OS02G0606200	-	1078	68.0061	99.1887	-0.544512	5e-05	0.00169454
OS02G0606800	-	1071	52.7527	39.7098	0.409748	0.003	0.0438355
OS02G0607700	-	1123	4.39787	2.43488	0.852955	5e-05	0.00169454
OS02G0608550	-	777	2.98877	5.44945	-0.86656	0.00025	0.00653436
OS02G0608600	-	1883	12.2077	19.1071	-0.646316	5e-05	0.00169454
OS02G0609000	-	486	0.922444	3.12047	-1.75823	0.00065	0.0138553
OS02G0610500	-	1388	40.4159	52.8494	-0.386966	0.0036	0.0499082
OS02G0611450	-	1547	6.98548	4.6835	0.576774	0.00085	0.0170609
OS02G0612000	-	1056	13.6805	19.3086	-0.497122	0.0012	0.0221573
OS02G0612700	-	6191	3.06951	5.05139	-0.718673	5e-05	0.00169454
OS02G0613000	-	1710	3.58667	2.41193	0.572457	0.00245	0.0378413
OS02G0614500	-	3258	2.33182	4.82807	-1.04999	5e-05	0.00169454
OS02G0616600	-	4209	10.595	3.80546	1.47724	5e-05	0.00169454
OS02G0618100	GRXC4	584	634.859	404.154	0.651532	5e-05	0.00169454
OS02G0618250	-	654	27.8092	18.726	0.570516	0.0004	0.00949421
OS02G0618400	-	1382	1.21692	3.41795	-1.4899	5e-05	0.00169454
OS02G0619600	-	2750	2.01045	0.97062	1.05054	0.00075	0.0155023
OS02G0619801	-	5017	1.49006	0.919799	0.695981	0.00165	0.0281412
OS02G0620533	-	1452	2.70564	6.91635	-1.35404	5e-05	0.00169454
OS02G0620600	AMT1-2	1853	11.4788	16.4655	-0.520481	0.00025	0.00653436
OS02G0621300	-	2480	19.3962	33.2089	-0.775798	5e-05	0.00169454
OS02G0622500	-	2382	2.2637	4.4316	-0.969145	5e-05	0.00169454
OS02G0625000	-	2620	17.3141	24.184	-0.482106	0.0004	0.00949421
OS02G0625500	-	1333	241.547	177.149	0.447341	0.00155	0.0268641
OS02G0626400	-	2593	502.125	268.367	0.903841	5e-05	0.00169454
OS02G0626532	-	2533	4.43616	1.50117	1.56323	5e-05	0.00169454
OS02G0626600	-	2148	22.0483	7.72795	1.51251	5e-05	0.00169454
OS02G0627100	ZB8	2405	82.2655	28.8687	1.51078	5e-05	0.00169454
OS02G0628200	-	1569	30.1404	21.5784	0.482113	0.00035	0.00855223
OS02G0629800	-	602	104.768	186.387	-0.831107	5e-05	0.00169454
OS02G0631100	-	753	6.37557	9.80343	-0.620732	0.0015	0.0262056
OS02G0633300	-	822	30.1916	49.7095	-0.719374	5e-05	0.00169454
OS02G0637700	-	1715	12.4134	8.77907	0.499756	0.0014	0.0249231
OS02G0638300	-	771	0.972239	2.0992	-1.11046	0.00075	0.0155023
OS02G0638650	-	2033	0.284241	1.36598	-2.26474	5e-05	0.00169454
OS02G0639300	-	1625	1.3931	0.638292	1.12601	5e-05	0.00169454
OS02G0639900	-	844	21.5668	14.0245	0.620864	5e-05	0.00169454
OS02G0641300	-	1571	37.368	25.9106	0.528262	0.00035	0.00855223
OS02G0641800	-	2324	21.9656	13.9959	0.650236	0.00015	0.00432376
OS02G0644500	-	1982	17.7671	13.0803	0.441814	0.0015	0.0262056
OS02G0646200	-	1198	9.65056	13.6241	-0.497472	0.00215	0.0343565
OS02G0649800	-	816	118.871	49.8188	1.25463	5e-05	0.00169454
OS02G0649900	YSL2	2025	143.925	92.5372	0.637213	5e-05	0.00169454
OS02G0650300	YSL15	1868	2.26288	9.29384	-2.03812	5e-05	0.00169454
OS02G0650300	YSL15	2019	7.12114	25.8912	-1.86228	5e-05	0.00169454
OS02G0650500	-	2069	4.79093	3.27742	0.547745	0.00185	0.0307113
OS02G0651900	-	972	2.02342	1.0356	0.966327	0.00115	0.0214525
OS02G0653900	-	1961	43.253	58.7623	-0.442092	0.00085	0.0170609
OS02G0655200	-	774	0.854793	2.37053	-1.47156	5e-05	0.00169454
OS02G0657850	-	268	827.489	406.913	1.02402	5e-05	0.00169454
OS02G0658100	TIP2-1	873	20.0811	41.0709	-1.03228	5e-05	0.00169454
OS02G0658150	-	334	28.6244	66.0157	-1.20556	0.001	0.019316
OS02G0658800	EXPB11	1378	24.9965	16.5934	0.591116	0.00015	0.00432376
OS02G0660800	-	474	0	1.76742	#NAME?	5e-05	0.00169454
OS02G0661100	TPP1	1768	93.4583	124.049	-0.408513	0.0029	0.0427908
OS02G0661300	-	935	2.5152	1.21814	1.04599	0.00025	0.00653436
OS02G0662000	-	833	443.798	924.552	-1.05885	5e-05	0.00169454
OS02G0662100	-	757	2.59271	6.44732	-1.31424	5e-05	0.00169454
OS02G0664000	-	994	19.8398	12.3254	0.686759	5e-05	0.00169454
OS02G0665800	-	3377	3.2412	1.97376	0.715576	0.0001	0.0030869
OS02G0666500	-	2117	10.1248	5.7429	0.818041	5e-05	0.00169454
OS02G0667100	-	697	12.5824	21.8344	-0.795192	5e-05	0.00169454
OS02G0667300	-	769	6.99512	14.7934	-1.08054	5e-05	0.00169454
OS02G0668500	-	860	37.4873	25.8707	0.535084	0.001	0.019316
OS02G0669000	-	1452	15.7226	23.3364	-0.569745	0.0001	0.0030869
OS02G0670400	-	850	31.5402	43.0336	-0.448274	0.0015	0.0262056
OS02G0670900	-	2055	35.3331	26.154	0.43399	0.0018	0.0300728
OS02G0671100	-	1227	11.0549	17.4906	-0.661901	5e-05	0.00169454
OS02G0671200	-	1435	13.6866	8.55892	0.677267	5e-05	0.00169454
OS02G0676800	-	1691	2.22594	7.33831	-1.72103	5e-05	0.00169454
OS02G0677300	DREB1G	1272	0.678564	2.26961	-1.74188	5e-05	0.00169454
OS02G0678200	-	2780	1.40392	2.94499	-1.0688	5e-05	0.00169454
OS02G0678400	-	1446	18.7688	13.0094	0.528783	0.00105	0.0200519
OS02G0680600	ISPF	972	13.7083	7.16057	0.936901	5e-05	0.00169454
OS02G0681632	-	789	13.6716	8.72131	0.648568	0.0006	0.0130103
OS02G0681700	-	1194	11.5749	7.90557	0.550059	0.0016	0.0274948
OS02G0681900	-	2140	29.1769	21.1182	0.466342	0.00045	0.010426
OS02G0682300	-	1039	296.104	424.39	-0.519287	0.00045	0.010426
OS02G0682500	-	1666	6.36683	3.60084	0.822243	5e-05	0.00169454
OS02G0685200	-	2081	1.79006	0.962873	0.894591	0.0003	0.00756705
OS02G0686100	-	1051	2.16473	1.10097	0.975409	0.0007	0.0146885
OS02G0686300	-	3604	0.740418	1.14256	-0.625862	0.0021	0.0337545
OS02G0686400	-	2161	25.5001	17.3037	0.559426	5e-05	0.00169454
OS02G0686700	-	770	10.8247	16.9879	-0.650187	0.0003	0.00756705
OS02G0687600	-	4606	0.287232	0.556193	-0.953372	0.0001	0.0030869
OS02G0690000	-	546	3.60437	6.50818	-0.852509	0.00065	0.0138553
OS02G0691500	-	1566	5.55972	3.71468	0.581776	0.00285	0.0422579
OS02G0693000	-	1024	20.108	27.372	-0.444932	0.00285	0.0422579
OS02G0694100	-	1963	20.261	14.0959	0.523431	0.00025	0.00653436
OS02G0694201	-	721	14.295	9.42422	0.601066	0.00115	0.0214525
OS02G0695600	-	718	35.7964	16.3753	1.1283	5e-05	0.00169454
OS02G0696600	-	717	42.3667	58.4631	-0.464594	0.00125	0.0228648
OS02G0696650	-	864	10.1811	14.5237	-0.512518	0.0029	0.0427908
OS02G0697500	-	670	1.30167	3.75332	-1.52781	0.0031	0.0448944
OS02G0697550	-	1007	2.08655	5.55509	-1.41269	5e-05	0.00169454
OS02G0697800	SCAMP5	1253	40.7647	26.4811	0.622356	5e-05	0.00169454
OS02G0698000	-	1624	2.92949	6.38635	-1.12434	0.0001	0.0030869
OS02G0698800	-	1630	6.00566	10.0354	-0.740709	5e-05	0.00169454
OS02G0699000	-	1934	22.1921	34.598	-0.640644	5e-05	0.00169454
OS02G0700000	-	3588	15.7052	11.8741	0.403428	0.0036	0.0499082
OS02G0703700	-	2027	88.0682	125.832	-0.514806	0.0009	0.0178237
OS02G0704000	-	2078	4.40704	1.40984	1.64427	5e-05	0.00169454
OS02G0704131	-	1362	6.32293	2.0707	1.61047	5e-05	0.00169454
OS02G0704300	-	1488	21.396	14.2966	0.581665	0.0001	0.0030869
OS02G0704900	IPP	1076	84.7071	61.1603	0.469887	0.0013	0.0235562
OS02G0706900	-	1020	39.0731	15.3153	1.3512	5e-05	0.00169454
OS02G0708200	-	2635	12.546	20.759	-0.726503	5e-05	0.00169454
OS02G0709100	-	1314	1.38507	3.50284	-1.33857	5e-05	0.00169454
OS02G0709200	-	1629	10.0347	14.9599	-0.576109	0.0001	0.0030869
OS02G0710300	-	1397	1.15568	2.72286	-1.23638	5e-05	0.00169454
OS02G0710500	-	1601	12.0844	6.42876	0.910538	5e-05	0.00169454
OS02G0710550	-	1058	9.60636	4.62424	1.05477	0.0004	0.00949421
OS02G0710700	-	1292	3.6318	2.17603	0.738983	0.0007	0.0146885
OS02G0710900	-	3200	52.3613	16.3799	1.67657	5e-05	0.00169454
OS02G0710950	-	2801	37.2978	10.4275	1.8387	5e-05	0.00169454
OS02G0712700	-	2613	19.1687	12.666	0.597788	0.0001	0.0030869
OS02G0714200	-	2184	6.11269	8.85003	-0.533876	0.001	0.019316
OS02G0717200	-	409	15.7965	9.53423	0.72842	0.0016	0.0274948
OS02G0717500	-	1649	48.9272	29.7278	0.718822	5e-05	0.00169454
OS02G0717600	-	2015	8.72592	11.9879	-0.458197	0.00205	0.0331627
OS02G0719000	-	1606	10.7163	15.4975	-0.53223	0.0002	0.00546693
OS02G0720400	-	996	13.0517	2.33298	2.48399	5e-05	0.00169454
OS02G0720600	-	1735	131.063	55.3572	1.24342	5e-05	0.00169454
OS02G0720700	-	2906	7.68555	5.1701	0.571957	0.00015	0.00432376
OS02G0720900	-	2020	29.4109	13.0461	1.17274	5e-05	0.00169454
OS02G0721000	-	1454	52.5334	20.2488	1.3754	5e-05	0.00169454
OS02G0722400	-	1506	2.71418	1.57107	0.788771	0.00325	0.0465051
OS02G0723300	-	890	17.7663	26.3061	-0.566251	0.0001	0.0030869
OS02G0724000	-	2023	11.7223	7.43566	0.656718	5e-05	0.00169454
OS02G0725300	CSLE2	2345	12.5337	8.12883	0.624688	0.0028	0.041724
OS02G0727300	-	3449	7.97739	3.40593	1.22787	5e-05	0.00169454
OS02G0727400	-	1747	10.462	4.10561	1.34949	5e-05	0.00169454
OS02G0727700	-	1319	11.6533	8.21807	0.503873	0.00215	0.0343565
OS02G0729400	-	1153	4.45323	8.29065	-0.896632	5e-05	0.00169454
OS02G0731600	-	523	1.58947	6.10879	-1.94234	5e-05	0.00169454
OS02G0732350	-	608	8.20751	4.61584	0.830352	0.00325	0.0465051
OS02G0732800	-	1206	39.0841	14.8589	1.39526	5e-05	0.00169454
OS02G0732900	-	1752	4.92102	7.29844	-0.568629	0.0007	0.0146885
OS02G0733300	-	2071	1.37128	0.608181	1.17295	0.00015	0.00432376
OS02G0736300	-	2165	17.4965	11.3693	0.621924	5e-05	0.00169454
OS02G0736900	-	577	2.83274	1.37999	1.03754	0.00155	0.0268641
OS02G0738100	-	611	45.4266	1.68477	4.75291	5e-05	0.00169454
OS02G0738200	-	1623	11.6264	4.67449	1.31452	5e-05	0.00169454
OS02G0738300	-	1137	1.5119	0.529159	1.51459	0.00055	0.0121512
OS02G0738350	-	906	3.8289	1.32772	1.52798	5e-05	0.00169454
OS02G0738750	-	1777	8.75991	5.51412	0.667784	0.0002	0.00546693
OS02G0738900	-	3213	22.198	15.8155	0.489096	0.0004	0.00949421
OS02G0741300	-	2003	7.55028	10.2737	-0.444355	0.0033	0.0470097
OS02G0742200	RAC3	1156	54.2388	32.5885	0.734962	5e-05	0.00169454
OS02G0744100	-	1022	11.4203	3.90245	1.54915	5e-05	0.00169454
OS02G0744900	CHLP	1828	50.7393	83.9111	-0.725758	5e-05	0.00169454
OS02G0745100	NIP2-1	1408	111.089	199.931	-0.847786	5e-05	0.00169454
OS02G0745800	-	1236	1.03692	1.89238	-0.867896	0.00075	0.0155023
OS02G0747500	-	931	21.8855	15.9184	0.459281	0.0029	0.0427908
OS02G0751100	-	1894	9.92127	7.10384	0.481925	0.0018	0.0300728
OS02G0752200	-	2628	4.87879	2.6542	0.878246	0.0021	0.0337545
OS02G0752250	-	2330	12.958	7.00783	0.886806	5e-05	0.00169454
OS02G0753800	-	1222	95.7122	156.652	-0.710786	5e-05	0.00169454
OS02G0754400	-	471	10.1316	4.63775	1.12737	0.0001	0.0030869
OS02G0754450	-	468	9.58144	2.65061	1.85392	0.00075	0.0155023
OS02G0755600	-	1662	4.99109	7.1478	-0.518143	0.00205	0.0331627
OS02G0755900	-	1658	21.138	11.664	0.857777	5e-05	0.00169454
OS02G0756100	-	1170	1.49444	3.41247	-1.19122	5e-05	0.00169454
OS02G0756200	-	1128	86.2621	123.232	-0.514581	0.0001	0.0030869
OS02G0756600	-	1193	55.9628	116.683	-1.06005	5e-05	0.00169454
OS02G0757100	-	1182	30.4756	52.569	-0.786557	5e-05	0.00169454
OS02G0758000	HSP24.1	1110	169.616	90.6437	0.903997	5e-05	0.00169454
OS02G0759900	-	989	5.53363	9.13898	-0.723807	0.00015	0.00432376
OS02G0760300	-	630	298.832	433.971	-0.538265	0.0001	0.0030869
OS02G0761600	-	1614	4.6368	2.83496	0.709804	0.00015	0.00432376
OS02G0761700	-	1352	3.37284	5.48567	-0.701704	0.00055	0.0121512
OS02G0763000	-	772	35.9784	19.0334	0.918601	5e-05	0.00169454
OS02G0763200	-	2145	49.4843	37.2271	0.410618	0.0026	0.0395271
OS02G0763800	-	1368	0.607539	2.51255	-2.0481	5e-05	0.00169454
OS02G0764700	-	911	1.72111	4.38872	-1.35046	5e-05	0.00169454
OS02G0765400	-	1554	4.82306	21.6885	-2.16891	5e-05	0.00169454
OS02G0765600	AMY1.1	1560	173.991	477.756	-1.45726	5e-05	0.00169454
OS02G0769100	-	869	4.05009	6.20289	-0.614984	0.0027	0.0406372
OS02G0770800	-	3050	6.76564	2.53675	1.41524	5e-05	0.00169454
OS02G0772150	-	543	0.560724	2.02968	-1.85589	0.0031	0.0448944
OS02G0773200	-	910	13.9537	7.33742	0.927307	5e-05	0.00169454
OS02G0774200	-	513	77.0012	33.9565	1.18119	5e-05	0.00169454
OS02G0775300	-	902	5.92324	14.4519	-1.2868	5e-05	0.00169454
OS02G0776900	GRF1	1878	2.74465	4.42223	-0.688153	0.0002	0.00546693
OS02G0777400	-	1688	3.12751	5.74646	-0.877657	5e-05	0.00169454
OS02G0777800	-	2957	5.01742	8.04305	-0.680796	5e-05	0.00169454
OS02G0778200	-	3584	13.7005	20.0591	-0.550026	5e-05	0.00169454
OS02G0779500	-	410	24.4631	38.4025	-0.650592	0.00045	0.010426
OS02G0780500	-	3831	1.21121	1.82642	-0.592568	0.0019	0.0313251
OS02G0781000	-	1103	10.8243	7.6716	0.496669	0.00355	0.049418
OS02G0782500	HSP18.6	829	3.40332	0.787183	2.11217	5e-05	0.00169454
OS02G0782550	-	523	4.69681	0.600464	2.96753	0.0008	0.0162932
OS02G0782700	EREBP1	1686	123.242	87.8527	0.488335	0.0002	0.00546693
OS02G0782900	-	560	71.2552	106.854	-0.584568	5e-05	0.00169454
OS02G0785700	-	1274	1.03737	2.89133	-1.4788	5e-05	0.00169454
OS02G0787800	-	1797	8.60119	5.75145	0.58061	0.0008	0.0162932
OS02G0788500	-	983	2.61012	4.13863	-0.665038	0.00215	0.0343565
OS02G0788600	-	2569	5.17593	3.50344	0.563048	0.00065	0.0138553
OS02G0791400	-	725	46.7405	95.4085	-1.02944	5e-05	0.00169454
OS02G0791700	-	2031	7.3092	10.9453	-0.582532	0.00015	0.00432376
OS02G0793200	-	2092	1.88529	3.71877	-0.980035	5e-05	0.00169454
OS02G0794000	-	2001	4.89041	7.1714	-0.552299	0.0012	0.0221573
OS02G0794400	-	1239	6.74029	9.84656	-0.54681	0.00155	0.0268641
OS02G0794900	FH7	4140	6.386	4.41499	0.532502	0.00065	0.0138553
OS02G0797700	-	2411	50.0343	30.2552	0.725736	5e-05	0.00169454
OS02G0798800	-	846	3.28532	6.00209	-0.86943	0.00015	0.00432376
OS02G0798900	-	1157	3.63866	6.14372	-0.755703	5e-05	0.00169454
OS02G0799000	-	1659	17.6421	12.7426	0.469366	0.00155	0.0268641
OS02G0800000	-	1675	10.5537	15.6899	-0.572087	0.0002	0.00546693
OS02G0800500	-	3230	1.47634	2.2863	-0.630992	0.0004	0.00949421
OS02G0805100	IAA9	1011	109.323	164.32	-0.587917	5e-05	0.00169454
OS02G0805200	-	1125	20.6363	29.2635	-0.503916	0.0004	0.00949421
OS02G0805900	-	1237	57.9993	85.8948	-0.566535	0.0001	0.0030869
OS02G0806700	-	3066	78.9989	57.83	0.450014	0.0017	0.0287871
OS02G0807000	-	1294	42.3824	61.2808	-0.531969	5e-05	0.00169454
OS02G0808800	-	1428	81.1587	139.484	-0.781281	5e-05	0.00169454
OS02G0810300	-	1236	26.0275	40.4489	-0.636064	5e-05	0.00169454
OS02G0811400	-	1014	757.105	1381.78	-0.867958	5e-05	0.00169454
OS02G0811501	-	284	15.5378	6.50463	1.25625	0.00265	0.0400954
OS02G0811800	-	1454	637.177	1215.71	-0.932039	5e-05	0.00169454
OS02G0812700	-	1118	5.28006	2.95479	0.837501	5e-05	0.00169454
OS02G0813000	-	905	3.03517	1.49277	1.02378	0.0005	0.0112772
OS02G0813166	-	789	30.277	21.0653	0.523357	0.00065	0.0138553
OS02G0813600	-	1708	5.01379	7.14617	-0.511269	0.00225	0.0355171
OS02G0814000	-	1218	28.3281	21.0908	0.42562	0.0034	0.0480365
OS02G0814300	-	614	1.35746	2.63161	-0.955033	0.00245	0.0378413
OS02G0815300	-	723	0.924725	2.39619	-1.37365	0.00015	0.00432376
OS02G0816200	-	1558	3.04429	4.48954	-0.560462	0.00315	0.0454318
OS02G0816900	-	4205	19.0867	12.0189	0.667257	5e-05	0.00169454
OS02G0818000	-	954	21.7044	44.3472	-1.03085	0.0016	0.0274948
OS02G0820200	-	1175	4.62232	2.73289	0.758192	0.00045	0.010426
OS02G0820400	-	1809	19.3825	13.1932	0.554956	0.0005	0.0112772
OS02G0820800	-	1429	0.578067	1.6692	-1.52985	5e-05	0.00169454
OS02G0822450	-	2345	18.6107	12.9654	0.521467	0.00045	0.010426
OS02G0822600	-	891	4.24233	7.50428	-0.822857	5e-05	0.00169454
OS02G0828200	-	1515	34.5017	66.763	-0.95238	5e-05	0.00169454
OS02G0828500	-	1435	4.78227	2.42292	0.98095	5e-05	0.00169454
OS02G0830300	-	4464	2.33044	4.28388	-0.878314	5e-05	0.00169454
OS02G0831200	-	1051	1.25632	2.13083	-0.762205	0.0035	0.0489073
OS02G0832150	-	592	34.5694	23.286	0.570033	0.00075	0.0155023
OS03G0100020	-	1185	1.72368	3.50719	-1.02482	5e-05	0.00169454
OS03G0100900	-	1395	14.4041	23.4995	-0.70615	0.00165	0.0281412
OS03G0101700	-	3128	4.81828	6.52508	-0.437477	0.0031	0.0448944
OS03G0102500	EXPB8	1017	27.8531	38.5818	-0.470084	0.0009	0.0178237
OS03G0103200	-	736	59.3883	87.9314	-0.5662	0.0003	0.00756705
OS03G0106200	-	3538	5.29465	3.77172	0.489314	0.00285	0.0422579
OS03G0107300	-	2083	42.7754	83.1808	-0.959471	5e-05	0.00169454
OS03G0109600	-	870	126.71	194.327	-0.616951	0.00035	0.00855223
OS03G0110300	-	1041	47.372	31.9601	0.567761	0.00015	0.00432376
OS03G0110600	-	1477	3.59913	2.29195	0.65107	0.0012	0.0221573
OS03G0110900	-	1270	0.549937	1.62909	-1.56673	5e-05	0.00169454
OS03G0114800	-	1911	20.2522	10.7068	0.919554	5e-05	0.00169454
OS03G0116300	-	1444	30.5589	16.2205	0.913777	5e-05	0.00169454
OS03G0117200	-	1601	10.3492	17.4901	-0.757022	5e-05	0.00169454
OS03G0119300	-	2604	23.6839	39.1368	-0.724617	5e-05	0.00169454
OS03G0120900	-	1780	1.8158	2.90752	-0.679189	0.00055	0.0121512
OS03G0122200	-	984	5.43878	8.74998	-0.685996	0.0005	0.0112772
OS03G0125000	RPL5	1043	13.3875	20.2094	-0.594138	0.00015	0.00432376
OS03G0125400	-	1281	6.52897	9.65403	-0.564276	0.00105	0.0200519
OS03G0125800	-	2185	30.0011	21.4414	0.484619	0.0003	0.00756705
OS03G0126100	-	1531	21.9349	29.5458	-0.429728	0.00185	0.0307113
OS03G0128200	-	2422	22.0985	15.3554	0.525206	0.0001	0.0030869
OS03G0128300	-	893	6.50819	4.12476	0.657946	0.0017	0.0287871
OS03G0128800	-	1300	15.7267	26.8195	-0.770062	5e-05	0.00169454
OS03G0128932	-	1299	2.04536	8.90652	-2.12251	5e-05	0.00169454
OS03G0129300	-	1666	9.73833	27.1087	-1.47701	5e-05	0.00169454
OS03G0129400	-	549	26.7164	11.1151	1.2652	0.00035	0.00855223
OS03G0129400	-	554	92.0668	38.3382	1.2639	5e-05	0.00169454
OS03G0129800	-	1284	2.63324	1.34992	0.96397	0.0001	0.0030869
OS03G0129900	-	683	147.661	213.463	-0.531694	5e-05	0.00169454
OS03G0130100	-	1949	85.4629	165.158	-0.950475	5e-05	0.00169454
OS03G0130300	-	538	13.2541	20.5134	-0.630129	0.00075	0.0155023
OS03G0132200	EXLA1	1120	64.9679	100.6	-0.630829	5e-05	0.00169454
OS03G0132300	-	1530	6.1594	9.31116	-0.596172	0.00025	0.00653436
OS03G0132900	CHT11	1086	2.13106	0.595295	1.8399	5e-05	0.00169454
OS03G0133000	-	1271	2.36419	1.22689	0.946344	5e-05	0.00169454
OS03G0133100	-	696	1.39811	0.541649	1.36805	0.00205	0.0331627
OS03G0133400	CEBIP	1511	17.1	7.49099	1.19077	5e-05	0.00169454
OS03G0134500	-	1948	5.28455	3.28786	0.684632	0.00065	0.0138553
OS03G0134800	-	912	0.714315	1.66115	-1.21755	0.0004	0.00949421
OS03G0135200	-	631	10.5803	6.76087	0.646099	0.0014	0.0249231
OS03G0135300	-	942	12.1031	19.0818	-0.656818	5e-05	0.00169454
OS03G0138100	-	3834	10.9197	14.9964	-0.457686	0.00075	0.0155023
OS03G0140100	-	1658	2.81106	1.18773	1.2429	0.0002	0.00546693
OS03G0140200	-	1120	13.4417	4.11027	1.70941	5e-05	0.00169454
OS03G0140400	-	1894	7.67192	2.75015	1.48008	5e-05	0.00169454
OS03G0141200	-	2063	11.3552	7.38335	0.621003	0.00015	0.00432376
OS03G0142600	-	947	0.407043	1.34383	-1.7231	0.0002	0.00546693
OS03G0142900	-	2129	11.624	6.84021	0.764993	5e-05	0.00169454
OS03G0143600	-	1225	18.0137	24.569	-0.447745	0.0025	0.0384099
OS03G0143700	-	3147	9.44562	6.03813	0.645544	5e-05	0.00169454
OS03G0144300	-	1881	2.39614	3.72636	-0.637057	0.0007	0.0146885
OS03G0144800	-	2561	24.9788	16.7002	0.580841	0.00015	0.00432376
OS03G0145050	-	3464	3.73756	5.47858	-0.551706	0.0004	0.00949421
OS03G0145900	-	2602	6.25244	13.1418	-1.07167	5e-05	0.00169454
OS03G0148400	-	1629	1.49685	2.47005	-0.722611	0.0006	0.0130103
OS03G0150901	-	1546	24.0892	43.6223	-0.856681	5e-05	0.00169454
OS03G0152000	-	1400	98.8413	166.442	-0.751831	5e-05	0.00169454
OS03G0153400	-	931	2.75515	4.76585	-0.790603	0.0005	0.0112772
OS03G0154000	-	1517	67.5576	40.0584	0.754012	5e-05	0.00169454
OS03G0154100	-	1661	4.88946	2.74466	0.833048	5e-05	0.00169454
OS03G0155300	EXPA12	966	1.68218	0.606708	1.47125	0.00015	0.00432376
OS03G0155900	EXPA18	962	1.51759	0.216307	2.81063	0.0004	0.00949421
OS03G0156700	-	1294	35.2081	25.4097	0.470533	0.00055	0.0121512
OS03G0157700	-	2383	0.726532	0.150536	2.27091	5e-05	0.00169454
OS03G0159100	-	1499	14.2452	6.66102	1.09666	5e-05	0.00169454
OS03G0159600	-	1270	1.04644	0.495755	1.07779	0.00095	0.0185727
OS03G0159900	-	891	241.557	320.897	-0.409749	0.00235	0.0366866
OS03G0161800	ARD2	1112	151.171	215.145	-0.509122	0.00165	0.0281412
OS03G0165900	-	1347	20.7013	2.8911	2.84004	5e-05	0.00169454
OS03G0167000	-	901	10.2897	16.749	-0.702881	5e-05	0.00169454
OS03G0167200	-	2524	0.502705	1.08374	-1.10824	0.0001	0.0030869
OS03G0168000	-	1892	16.0045	38.1581	-1.25351	5e-05	0.00169454
OS03G0168900	-	659	49.1601	72.4245	-0.558991	5e-05	0.00169454
OS03G0170100	-	593	8.46576	15.8216	-0.90218	5e-05	0.00169454
OS03G0170300	-	1394	4.45083	6.44031	-0.533057	0.0023	0.0361054
OS03G0171300	ILI6	1422	0.999399	2.61596	-1.38821	5e-05	0.00169454
OS03G0171700	ILI3	806	1.16181	2.23752	-0.945523	0.0027	0.0406372
OS03G0174300	-	3024	3.26255	2.28404	0.514411	0.0028	0.041724
OS03G0174800	-	938	41.3302	28.7841	0.521925	0.0002	0.00546693
OS03G0179400	-	1820	40.3949	28.6677	0.494745	0.00045	0.010426
OS03G0179900	-	3066	7.6466	5.17859	0.562258	0.00035	0.00855223
OS03G0180800	-	1035	6.06528	9.5639	-0.657025	0.0002	0.00546693
OS03G0180900	-	1110	19.8551	14.5806	0.445461	0.00355	0.049418
OS03G0181675	-	1752	0.208963	0.483036	-1.20888	0.00235	0.0366866
OS03G0181750	-	2898	0.239846	0.550571	-1.19882	5e-05	0.00169454
OS03G0181800	-	2171	4.25286	7.09913	-0.739209	5e-05	0.00169454
OS03G0182000	-	1665	3.46862	0.144841	4.58182	5e-05	0.00169454
OS03G0183500	-	904	0.954042	3.03194	-1.66812	5e-05	0.00169454
OS03G0183600	-	1461	13.6224	25.4875	-0.903811	5e-05	0.00169454
OS03G0184000	PDS	1737	9.50809	6.3181	0.589665	0.0003	0.00756705
OS03G0184550	-	1198	1.60839	0.806715	0.995489	0.0007	0.0146885
OS03G0185300	-	949	9.01132	13.2739	-0.558777	0.00195	0.031939
OS03G0185700	-	1965	2.71775	1.69261	0.683161	0.00195	0.031939
OS03G0186950	-	676	7.1414	10.9087	-0.6112	0.0017	0.0287871
OS03G0187000	-	1009	18.0255	12.8171	0.491968	0.0013	0.0235562
OS03G0187600	-	1134	45.4283	32.5257	0.482009	0.0009	0.0178237
OS03G0187800	-	1507	8.78972	1.37828	2.67295	5e-05	0.00169454
OS03G0189100	-	1062	50.2466	82.6913	-0.718709	5e-05	0.00169454
OS03G0190300	-	1906	2.95016	8.00739	-1.44054	5e-05	0.00169454
OS03G0191100	-	2033	8.69511	6.03207	0.527551	0.00115	0.0214525
OS03G0191900	-	1323	5.07867	7.23985	-0.51151	0.0028	0.041724
OS03G0192300	-	1195	2.79763	1.13494	1.30158	5e-05	0.00169454
OS03G0193225	-	1713	6.65643	9.81469	-0.560195	0.0002	0.00546693
OS03G0194400	-	1144	11.0183	7.67776	0.521148	0.00155	0.0268641
OS03G0195300	-	2421	0.21877	0.689072	-1.65524	5e-05	0.00169454
OS03G0195800	-	2790	69.7021	34.0159	1.03499	5e-05	0.00169454
OS03G0195900	-	1778	17.8594	7.1095	1.32886	0.00265	0.0400954
OS03G0196000	-	1959	1.71433	1.04475	0.714495	0.002	0.032551
OS03G0196400	-	1217	4.33246	2.67548	0.69539	0.0008	0.0162932
OS03G0196600	SAT4	1380	8.23995	4.22713	0.962958	5e-05	0.00169454
OS03G0197200	-	1075	4.81679	0.656806	2.87453	5e-05	0.00169454
OS03G0198300	-	2207	9.18345	16.6013	-0.854186	0.00295	0.0433099
OS03G0198500	-	1264	13.5166	8.8413	0.612397	0.00025	0.00653436
OS03G0199300	-	1111	5.74773	8.55009	-0.572947	0.0015	0.0262056
OS03G0201000	-	1311	0.506639	1.12097	-1.14572	0.00055	0.0121512
OS03G0201400	-	6852	0.544582	0.94779	-0.79942	0.00325	0.0465051
OS03G0203800	CYCD5-3	1879	8.60492	15.0638	-0.807848	5e-05	0.00169454
OS03G0205400	-	4580	2.11515	1.27439	0.730952	0.0001	0.0030869
OS03G0205700	-	2520	16.5081	22.2161	-0.428433	0.0029	0.0427908
OS03G0206300	-	2429	13.9884	9.20785	0.603298	5e-05	0.00169454
OS03G0206700	-	2161	2.9239	6.51497	-1.15586	5e-05	0.00169454
OS03G0206750	-	1626	4.91471	11.2211	-1.19103	5e-05	0.00169454
OS03G0210700	-	1101	9.25857	14.7841	-0.675186	5e-05	0.00169454
OS03G0211600	-	1498	0.795177	1.39542	-0.81135	0.0021	0.0337545
OS03G0213100	-	1969	33.1997	9.75159	1.76746	5e-05	0.00169454
OS03G0213150	-	1606	44.45	10.762	2.04623	5e-05	0.00169454
OS03G0215000	-	1720	73.5314	50.2224	0.550029	0.00015	0.00432376
OS03G0216700	-	2369	4.79787	2.78953	0.782373	5e-05	0.00169454
OS03G0218400	-	1979	22.1245	6.94916	1.67073	5e-05	0.00169454
OS03G0219100	-	1693	15.2224	8.52177	0.836972	5e-05	0.00169454
OS03G0219450	-	1546	2.34507	1.06497	1.13882	5e-05	0.00169454
OS03G0221200	-	1587	11.4253	2.04839	2.47967	5e-05	0.00169454
OS03G0221300	-	2348	4.67495	7.7866	-0.736042	5e-05	0.00169454
OS03G0223000	-	2450	55.8423	32.3796	0.786273	5e-05	0.00169454
OS03G0223400	GLN1-2	1448	375.64	624.083	-0.732388	5e-05	0.00169454
OS03G0225100	-	1326	14.2595	6.8537	1.05697	5e-05	0.00169454
OS03G0226200	HB2	778	243.267	40.8125	2.57546	5e-05	0.00169454
OS03G0227400	-	1792	4.48583	1.26741	1.82349	5e-05	0.00169454
OS03G0227700	-	1930	3.79974	5.44647	-0.519421	0.00305	0.0443562
OS03G0228800	-	3314	6.9865	4.27885	0.707348	5e-05	0.00169454
OS03G0230300	-	1823	49.0309	26.6348	0.880382	5e-05	0.00169454
OS03G0233000	-	1428	5.83251	2.29584	1.34509	5e-05	0.00169454
OS03G0233900	HB1	799	15.9181	0.774196	4.36183	5e-05	0.00169454
OS03G0234000	HB3	510	9.7432	4.36123	1.15966	5e-05	0.00169454
OS03G0234100	HB4	994	13.2303	1.80979	2.86995	5e-05	0.00169454
OS03G0234600	-	935	2.00567	1.06748	0.909871	0.00185	0.0307113
OS03G0234900	-	1202	7.46096	4.14721	0.847222	5e-05	0.00169454
OS03G0235000	-	943	7.49624	3.31873	1.17554	5e-05	0.00169454
OS03G0235100	-	1211	8.78656	3.31425	1.40662	0.00265	0.0400954
OS03G0235900	-	2046	27.2173	20.0664	0.439743	0.00145	0.0255914
OS03G0236200	-	2017	151.81	101.778	0.576845	5e-05	0.00169454
OS03G0236300	-	1050	0.785882	1.67514	-1.09189	0.0007	0.0146885
OS03G0237000	-	2401	117.763	87.243	0.43277	0.0012	0.0221573
OS03G0237250	-	1736	9.60799	5.84117	0.717976	5e-05	0.00169454
OS03G0238300	-	1797	3.41831	9.77424	-1.5157	5e-05	0.00169454
OS03G0240600	-	1606	2.21226	0.913049	1.27676	5e-05	0.00169454
OS03G0241400	-	2800	47.2801	67.1136	-0.505371	0.0003	0.00756705
OS03G0241600	-	2787	24.0248	16.4223	0.548866	5e-05	0.00169454
OS03G0241900	-	1782	14.7772	20.6639	-0.483742	0.00085	0.0170609
OS03G0243750	-	869	3.85857	1.12296	1.78076	5e-05	0.00169454
OS03G0243900	-	1720	67.3428	47.1161	0.515302	0.00055	0.0121512
OS03G0244700	-	2279	11.0363	7.21133	0.613921	0.0001	0.0030869
OS03G0244950	-	516	6.53677	2.40067	1.44514	5e-05	0.00169454
OS03G0245700	-	2097	76.4265	37.4053	1.03083	5e-05	0.00169454
OS03G0245800	HSP26.7	1013	2.57276	0.975406	1.39924	5e-05	0.00169454
OS03G0247200	-	796	29.7435	49.0985	-0.723107	5e-05	0.00169454
OS03G0249100	-	1795	0.49376	0.930291	-0.913872	0.00125	0.0228648
OS03G0251000	-	920	0.393886	1.11519	-1.50144	0.00085	0.0170609
OS03G0251350	-	1217	0.387672	1.5244	-1.97534	5e-05	0.00169454
OS03G0251500	-	3025	11.0088	7.83596	0.490479	0.0002	0.00546693
OS03G0252100	-	1682	11.4514	7.04775	0.700292	5e-05	0.00169454
OS03G0253100	-	1846	23.4015	34.5037	-0.560152	5e-05	0.00169454
OS03G0255400	-	2797	18.013	25.0458	-0.475534	0.0003	0.00756705
OS03G0255500	-	2376	11.0999	15.0736	-0.441476	0.0034	0.0480365
OS03G0255900	-	582	17.2616	26.7142	-0.630039	0.0004	0.00949421
OS03G0257600	-	2099	8.01393	11.2355	-0.487483	0.00315	0.0454318
OS03G0258200	-	1524	27.2145	14.3421	0.924115	5e-05	0.00169454
OS03G0259100	-	733	55.0724	29.5482	0.898258	5e-05	0.00169454
OS03G0262700	-	1134	23.2482	16.826	0.466421	0.0015	0.0262056
OS03G0263700	-	683	79.3482	32.6945	1.27915	5e-05	0.00169454
OS03G0265300	-	1417	20.5011	13.0489	0.651767	5e-05	0.00169454
OS03G0265600	-	1437	40.5127	58.2657	-0.524273	0.0002	0.00546693
OS03G0265900	-	804	34.2006	62.8981	-0.878996	0.0003	0.00756705
OS03G0266300	HSP17.9A	990	8.00734	26.5862	-1.73128	0.0003	0.00756705
OS03G0266800	-	2445	14.3456	9.32863	0.620871	0.0003	0.00756705
OS03G0266900	HSP17.4	753	51.7023	10.3859	2.3156	5e-05	0.00169454
OS03G0267000	HSP18.1	708	37.6504	7.70243	2.28928	5e-05	0.00169454
OS03G0267200	HSP17.7	707	28.6972	17.362	0.724973	0.0001	0.0030869
OS03G0267300	-	1404	2.99162	4.89901	-0.711563	0.0015	0.0262056
OS03G0269900	-	2082	3.47735	1.91682	0.85927	5e-05	0.00169454
OS03G0270000	-	1116	112.496	83.5067	0.429909	0.0012	0.0221573
OS03G0270800	-	680	3.37296	5.56496	-0.722358	0.00225	0.0355171
OS03G0271400	-	1580	12.8075	26.5532	-1.05189	5e-05	0.00169454
OS03G0272900	-	854	2.224	4.07935	-0.875187	0.00025	0.00653436
OS03G0274700	-	1306	17.0949	23.3255	-0.448337	0.002	0.032551
OS03G0275950	-	2599	11.3952	15.1839	-0.414125	0.00345	0.0485515
OS03G0276500	-	2251	282.478	177.393	0.67119	5e-05	0.00169454
OS03G0277300	-	2485	1.65958	0.707027	1.23098	5e-05	0.00169454
OS03G0277500	-	626	2.6212	0.607132	2.11014	0.0004	0.00949421
OS03G0278250	-	2043	29.0695	18.2607	0.670762	5e-05	0.00169454
OS03G0278900	-	969	16.2168	26.7686	-0.723052	5e-05	0.00169454
OS03G0279700	-	932	10.372	17.2272	-0.731993	5e-05	0.00169454
OS03G0279950	-	997	0.717277	1.75828	-1.29356	5e-05	0.00169454
OS03G0280400	-	715	8.36214	15.0626	-0.84903	5e-05	0.00169454
OS03G0280700	-	3587	18.084	13.6676	0.403954	0.0024	0.037268
OS03G0281900	RCN1	2692	66.2092	24.1408	1.45556	5e-05	0.00169454
OS03G0283100	GSTZ5	1250	42.1491	15.2383	1.4678	0.00125	0.0228648
OS03G0283200	-	1045	58.1582	39.2087	0.568808	0.0002	0.00546693
OS03G0285300	-	500	6.41511	10.8391	-0.756703	0.00055	0.0121512
OS03G0286900	-	486	9.63671	3.61813	1.4133	5e-05	0.00169454
OS03G0287400	-	1097	6.28052	1.15095	2.44806	5e-05	0.00169454
OS03G0287800	-	1170	25.6763	16.8968	0.603686	0.0003	0.00756705
OS03G0288400	-	1081	5.75993	3.75558	0.617015	0.00235	0.0366866
OS03G0289200	-	1407	9.19629	5.52452	0.735202	0.0004	0.00949421
OS03G0290300	-	999	32.0112	47.1417	-0.558428	5e-05	0.00169454
OS03G0292100	-	1704	34.4098	59.1581	-0.781756	5e-05	0.00169454
OS03G0292900	-	3869	0.486544	0.271455	0.841855	0.0014	0.0249231
OS03G0293000	-	1817	57.0998	13.5539	2.07478	5e-05	0.00169454
OS03G0294100	-	882	5.08715	2.49	1.03071	0.0033	0.0470097
OS03G0295300	-	659	9.79921	16.2133	-0.726438	0.0002	0.00546693
OS03G0296700	-	2896	1.45898	3.05729	-1.06729	5e-05	0.00169454
OS03G0297600	-	1173	78.0508	122.75	-0.653236	5e-05	0.00169454
OS03G0297700	-	1329	4.77357	3.14961	0.599894	0.00165	0.0281412
OS03G0299200	-	1174	19.2728	12.7302	0.598305	0.0028	0.041724
OS03G0300400	-	879	85.0893	27.4946	1.62983	5e-05	0.00169454
OS03G0301400	-	1678	19.1482	12.1939	0.651056	5e-05	0.00169454
OS03G0301550	-	3516	0.545156	0.314485	0.793675	0.00315	0.0454318
OS03G0301600	-	665	2.1564	0.923032	1.22417	0.001	0.019316
OS03G0304100	-	718	3.30293	1.49236	1.14615	5e-05	0.00169454
OS03G0304400	-	4630	4.23819	2.7764	0.610231	0.00015	0.00432376
OS03G0304500	-	2464	6.01306	8.71329	-0.535119	0.00165	0.0281412
OS03G0305000	-	2032	1.59589	3.1315	-0.97249	0.00115	0.0214525
OS03G0305400	-	1000	565.59	786.258	-0.475245	0.002	0.032551
OS03G0305600	-	839	5.98335	0.854791	2.80731	5e-05	0.00169454
OS03G0306700	-	1406	0.369143	0.94136	-1.35057	0.00025	0.00653436
OS03G0306800	-	622	65.9208	158.574	-1.26635	5e-05	0.00169454
OS03G0307200	NAS2	1261	168.822	276.804	-0.713363	5e-05	0.00169454
OS03G0307300	NAS1	1389	219.434	334.316	-0.607421	0.00015	0.00432376
OS03G0308000	-	1366	95.8599	67.9369	0.496732	5e-05	0.00169454
OS03G0310000	-	1443	5.00278	0.50481	3.30892	5e-05	0.00169454
OS03G0311300	-	6153	0.980116	2.04142	-1.05855	0.00125	0.0228648
OS03G0315400	-	1641	10.4979	31.4069	-1.58099	5e-05	0.00169454
OS03G0315800	-	1416	4.42666	7.18509	-0.698789	0.0007	0.0146885
OS03G0316200	-	1402	18.5931	8.49851	1.12948	5e-05	0.00169454
OS03G0317300	-	1498	1.08713	2.38806	-1.13532	5e-05	0.00169454
OS03G0318500	-	2099	8.61005	13.2661	-0.623654	5e-05	0.00169454
OS03G0319000	-	741	4.96584	1.05285	2.23774	5e-05	0.00169454
OS03G0320100	-	1212	16.376	51.1435	-1.64297	5e-05	0.00169454
OS03G0322200	-	595	21.6051	9.43574	1.19517	5e-05	0.00169454
OS03G0322800	-	1354	33.3197	23.2126	0.521465	0.00065	0.0138553
OS03G0322900	LEA1	1127	2.12485	0.502352	2.08059	5e-05	0.00169454
OS03G0323100	-	989	0.359007	1.35942	-1.92091	0.00015	0.00432376
OS03G0323200	CHLH	4227	4.20231	12.1406	-1.53058	5e-05	0.00169454
OS03G0323600	-	497	24.4503	16.3243	0.582833	0.00185	0.0307113
OS03G0325500	-	1616	17.9515	25.9004	-0.528865	0.0007	0.0146885
OS03G0326100	-	2688	23.9822	16.2644	0.560246	5e-05	0.00169454
OS03G0327600	-	1763	124.015	166.438	-0.424474	0.00225	0.0355171
OS03G0327800	-	1782	5.87847	10.6707	-0.860144	5e-05	0.00169454
OS03G0329700	-	3520	9.883	4.27808	1.20799	5e-05	0.00169454
OS03G0330200	-	1691	0.742201	0.27962	1.40834	0.00015	0.00432376
OS03G0332100	CYP714B2	1763	5.89113	2.39046	1.30125	5e-05	0.00169454
OS03G0332201	-	901	5.82565	2.57633	1.1771	0.00095	0.0185727
OS03G0333400	-	866	2.0147	6.23717	-1.63033	5e-05	0.00169454
OS03G0333700	-	1466	3.12142	1.89876	0.717147	0.0009	0.0178237
OS03G0334300	-	753	0.576585	1.76992	-1.61808	0.00015	0.00432376
OS03G0336100	-	1216	2.81781	1.03547	1.44429	5e-05	0.00169454
OS03G0338000	-	2096	47.6481	18.4592	1.36808	5e-05	0.00169454
OS03G0338100	-	1288	26.9104	8.61384	1.64343	5e-05	0.00169454
OS03G0339300	-	1270	1.55856	6.3968	-2.03714	5e-05	0.00169454
OS03G0339400	-	1295	87.4259	48.6847	0.844593	5e-05	0.00169454
OS03G0339900	CIPK10	3760	4.91869	6.94881	-0.498491	0.001	0.019316
OS03G0340001	-	1645	6.85828	9.71616	-0.502539	0.00105	0.0200519
OS03G0341000	-	1164	77.2507	106.733	-0.466388	0.00035	0.00855223
OS03G0341600	-	738	0.941315	3.71526	-1.98071	5e-05	0.00169454
OS03G0343400	-	1800	18.596	10.9196	0.768079	5e-05	0.00169454
OS03G0343900	-	665	7.22734	22.7007	-1.6512	5e-05	0.00169454
OS03G0345100	-	1558	5.08413	12.6295	-1.31273	5e-05	0.00169454
OS03G0346500	-	552	7.49842	12.3406	-0.718749	0.0005	0.0112772
OS03G0349600	-	1778	14.533	8.29794	0.808506	5e-05	0.00169454
OS03G0351200	DVR	1344	1.94806	3.82906	-0.974948	5e-05	0.00169454
OS03G0351300	-	1611	66.5401	143.959	-1.11337	5e-05	0.00169454
OS03G0351500	SODCC1	785	156.734	216.332	-0.464932	0.001	0.019316
OS03G0351700	-	838	47.617	67.0857	-0.494529	0.0005	0.0112772
OS03G0351800	-	1229	118.497	157.692	-0.412265	0.0022	0.0349573
OS03G0353000	-	684	5.10879	8.23646	-0.689044	0.0017	0.0287871
OS03G0354500	-	5972	2.34004	1.3486	0.795065	5e-05	0.00169454
OS03G0355500	-	960	0.885053	0.34464	1.36067	0.003	0.0438355
OS03G0358100	-	880	40.2129	29.2208	0.460665	0.00155	0.0268641
OS03G0360200	-	816	10.3914	6.42789	0.692976	0.0012	0.0221573
OS03G0361500	-	1670	0.3799	0.804557	-1.08257	0.0012	0.0221573
OS03G0361700	-	1560	1.3619	0.221489	2.62031	5e-05	0.00169454
OS03G0363100	-	2553	0.23029	0.570807	-1.30955	0.0002	0.00546693
OS03G0365800	-	1358	4.37082	14.172	-1.69707	5e-05	0.00169454
OS03G0365900	-	941	20.8677	11.6459	0.841445	5e-05	0.00169454
OS03G0366000	-	612	88.829	124.902	-0.491697	0.00015	0.00432376
OS03G0367101	-	937	49.0394	33.2659	0.559897	0.00015	0.00432376
OS03G0368000	-	1159	31.5307	49.8958	-0.662161	5e-05	0.00169454
OS03G0368300	-	1265	31.2762	54.3112	-0.796187	5e-05	0.00169454
OS03G0369600	-	1284	1.348	0.675887	0.995969	0.00055	0.0121512
OS03G0370000	-	1535	18.7576	7.23627	1.37416	5e-05	0.00169454
OS03G0372600	-	417	22.2464	10.2563	1.11706	5e-05	0.00169454
OS03G0374400	-	1811	6.80032	3.90708	0.799511	5e-05	0.00169454
OS03G0374575	-	1243	12.6767	17.482	-0.463685	0.0024	0.037268
OS03G0375966	-	939	4.01696	1.95176	1.04133	0.0023	0.0361054
OS03G0379300	-	1133	25.3798	14.0261	0.855567	0.00085	0.0170609
OS03G0382100	-	2001	0.489161	1.40582	-1.52303	5e-05	0.00169454
OS03G0386000	-	3358	1.93101	2.89131	-0.582373	0.00075	0.0155023
OS03G0386500	TPP9	1511	14.8711	6.81132	1.12651	5e-05	0.00169454
OS03G0387900	-	2471	71.5126	121.159	-0.760634	0.0001	0.0030869
OS03G0388600	-	1279	2.20535	7.62713	-1.79013	5e-05	0.00169454
OS03G0388900	-	1510	42.0915	95.5715	-1.18305	5e-05	0.00169454
OS03G0389601	-	1549	38.8993	14.7227	1.4017	0.0005	0.0112772
OS03G0389700	-	1635	75.8495	25.5633	1.56906	5e-05	0.00169454
OS03G0393700	-	1550	22.4149	12.5122	0.841117	5e-05	0.00169454
OS03G0395000	HO2	1573	4.26817	6.78858	-0.669492	0.0003	0.00756705
OS03G0396900	-	2635	3.58192	6.28695	-0.811626	5e-05	0.00169454
OS03G0397700	-	2638	13.397	7.88618	0.764507	5e-05	0.00169454
OS03G0398600	-	1069	23.9719	36.502	-0.606631	5e-05	0.00169454
OS03G0399532	-	4822	2.70864	1.70739	0.665776	5e-05	0.00169454
OS03G0399800	-	781	21.2203	5.64745	1.90977	5e-05	0.00169454
OS03G0400901	-	1250	0.668992	1.27155	-0.926524	0.00215	0.0343565
OS03G0401100	-	3802	17.501	28.9704	-0.727141	5e-05	0.00169454
OS03G0401300	SUS1	2907	255.498	139.83	0.869638	5e-05	0.00169454
OS03G0401333	-	2501	111.386	52.75	1.07832	0.0012	0.0221573
OS03G0402800	-	1174	104.588	59.0248	0.825328	5e-05	0.00169454
OS03G0409100	-	1574	17.059	11.1762	0.610101	0.00155	0.0268641
OS03G0411600	-	642	11.573	7.67903	0.591763	0.0027	0.0406372
OS03G0411800	ZIP2	1332	49.4992	19.9832	1.30862	5e-05	0.00169454
OS03G0412200	-	1032	157.495	225.206	-0.515935	0.0006	0.0130103
OS03G0412400	-	1109	10.0094	5.11857	0.967537	5e-05	0.00169454
OS03G0413000	-	1065	0.885957	1.58868	-0.842521	0.0026	0.0395271
OS03G0415500	-	1042	1.14764	0.4365	1.39462	0.0002	0.00546693
OS03G0416200	BC1	1830	5.35797	2.79369	0.939517	5e-05	0.00169454
OS03G0416400	-	1422	1.26201	2.29388	-0.862061	0.0004	0.00949421
OS03G0424000	-	4099	1.22567	2.58085	-1.07428	5e-05	0.00169454
OS03G0426300	-	558	3.86933	9.93051	-1.35978	5e-05	0.00169454
OS03G0427000	-	1424	23.3501	33.0633	-0.501804	0.00025	0.00653436
OS03G0427100	-	1378	11.5408	15.6174	-0.436408	0.00355	0.049418
OS03G0428800	-	894	151.406	210.169	-0.473129	0.00065	0.0138553
OS03G0431600	-	1529	180.008	87.9296	1.03364	5e-05	0.00169454
OS03G0431800	-	1983	23.8378	16.1215	0.564263	5e-05	0.00169454
OS03G0434800	-	1259	5.65757	2.4512	1.20669	5e-05	0.00169454
OS03G0435200	-	3599	0.753032	1.17953	-0.647427	0.0016	0.0274948
OS03G0437600	D14L	801	7.49524	11.8412	-0.659771	0.00145	0.0255914
OS03G0439700	-	1196	62.8836	21.9676	1.5173	5e-05	0.00169454
OS03G0448700	-	1742	29.6574	47.4639	-0.678439	5e-05	0.00169454
OS03G0558700	-	942	1.93596	1.00282	0.948986	0.0014	0.0249231
OS03G0559700	-	833	3.0877	1.22994	1.32794	5e-05	0.00169454
OS03G0563600	-	1404	5.08935	8.11141	-0.672473	0.0003	0.00756705
OS03G0564200	-	727	2.25039	10.7093	-2.25062	5e-05	0.00169454
OS03G0565200	-	1220	2.79132	5.80337	-1.05594	5e-05	0.00169454
OS03G0570200	-	771	4.03892	6.75783	-0.74259	0.00085	0.0170609
OS03G0575200	HAK16	2904	1.99537	0.620644	1.68482	5e-05	0.00169454
OS03G0579900	-	837	1.30401	2.45701	-0.913949	0.00145	0.0255914
OS03G0584400	-	1408	4.17049	1.67703	1.31431	5e-05	0.00169454
OS03G0586400	-	2742	0.3363	0.615418	-0.871816	0.0017	0.0287871
OS03G0586500	-	1127	9.79066	19.4193	-0.988017	5e-05	0.00169454
OS03G0586600	-	988	47.5352	73.5986	-0.630682	5e-05	0.00169454
OS03G0588600	-	2215	1.21109	0.514207	1.23589	5e-05	0.00169454
OS03G0592500	RCABP89	1105	22.5313	94.572	-2.06948	5e-05	0.00169454
OS03G0594400	-	1826	3.93927	6.12332	-0.636386	0.0002	0.00546693
OS03G0595050	-	1591	0.647361	1.21368	-0.90675	0.0014	0.0249231
OS03G0595200	-	563	24.4641	35.3096	-0.529398	0.00105	0.0200519
OS03G0595300	-	724	2.51535	5.26571	-1.06587	0.00015	0.00432376
OS03G0598900	-	1089	22.7876	14.1036	0.692178	5e-05	0.00169454
OS03G0599800	UAM1	1509	365.397	262.879	0.475066	0.00115	0.0214525
OS03G0601500	-	486	0.907903	2.46134	-1.43883	0.002	0.032551
OS03G0602300	CYP85A1	1897	33.8412	46.3807	-0.454744	0.0009	0.0178237
OS03G0602500	-	1515	1.04288	1.96519	-0.914097	0.0003	0.00756705
OS03G0602600	-	2119	2.39811	3.56266	-0.571053	0.00215	0.0343565
OS03G0603200	-	1433	3.14121	14.2319	-2.17974	5e-05	0.00169454
OS03G0603600	-	1473	8.78587	5.6349	0.640795	0.0001	0.0030869
OS03G0605300	-	2517	26.321	18.544	0.50526	0.0002	0.00546693
OS03G0607700	-	1167	2.22967	1.24631	0.839166	0.0016	0.0274948
OS03G0608000	-	577	3.08812	5.80082	-0.909527	0.00095	0.0185727
OS03G0609000	-	2828	0.45299	0.745321	-0.718384	0.00325	0.0465051
OS03G0610400	-	1047	27.3975	13.6646	1.0036	5e-05	0.00169454
OS03G0611200	-	1605	3.78426	6.09419	-0.687424	0.0002	0.00546693
OS03G0616400	-	3444	2.21659	3.45587	-0.640708	0.00075	0.0155023
OS03G0618300	-	1336	100.755	33.8582	1.57327	5e-05	0.00169454
OS03G0619875	-	962	2.72697	4.70777	-0.787746	0.0001	0.0030869
OS03G0622600	-	588	6.60161	3.88413	0.765228	0.00195	0.031939
OS03G0624600	-	1345	17.7357	6.68326	1.40803	5e-05	0.00169454
OS03G0625800	-	1975	4.70817	7.52177	-0.675906	5e-05	0.00169454
OS03G0628800	-	1955	5.60746	9.61874	-0.7785	5e-05	0.00169454
OS03G0635800	-	2331	11.9635	6.62339	0.852998	5e-05	0.00169454
OS03G0637600	-	1642	6.16234	2.21937	1.47333	5e-05	0.00169454
OS03G0637900	-	1652	16.657	10.5872	0.653804	5e-05	0.00169454
OS03G0638000	-	711	19.1355	12.786	0.581686	0.00055	0.0121512
OS03G0638200	-	2108	57.9412	82.1345	-0.503399	0.0002	0.00546693
OS03G0638400	-	2758	0.770785	0.393598	0.969603	0.00055	0.0121512
OS03G0638800	-	1847	88.0126	117.209	-0.413297	0.00195	0.031939
OS03G0638900	-	1431	2.20939	0.624907	1.82193	5e-05	0.00169454
OS03G0639600	LOL3	1087	39.8845	29.9629	0.412652	0.0031	0.0448944
OS03G0642900	-	1110	7.48956	15.7325	-1.0708	5e-05	0.00169454
OS03G0643700	-	1202	10.1639	5.07439	1.00214	5e-05	0.00169454
OS03G0645000	-	1237	4.52868	8.04007	-0.828119	5e-05	0.00169454
OS03G0646100	-	2127	6.03544	8.30955	-0.461313	0.00305	0.0443562
OS03G0646350	-	2188	0.549125	0.987122	-0.846094	0.0017	0.0287871
OS03G0650700	-	3313	9.54794	13.1319	-0.459817	0.00075	0.0155023
OS03G0654400	-	2454	39.406	63.437	-0.686911	5e-05	0.00169454
OS03G0654700	-	1491	1.30454	0.167225	2.96367	5e-05	0.00169454
OS03G0654900	-	1280	2.09316	1.07431	0.962274	0.0003	0.00756705
OS03G0655200	-	1276	30.8796	20.6783	0.578535	0.0001	0.0030869
OS03G0655300	-	620	4.46561	8.09654	-0.858447	0.00035	0.00855223
OS03G0655400	-	619	119.758	324.046	-1.43608	5e-05	0.00169454
OS03G0659233	PSBE	252	579.251	1296.23	-1.16206	5e-05	0.00169454
OS03G0660700	-	1019	10.8213	7.3308	0.561835	0.0013	0.0235562
OS03G0661500	-	1565	10.809	7.76083	0.477951	0.00255	0.0389697
OS03G0663400	-	843	184.621	256.858	-0.476407	0.00025	0.00653436
OS03G0663500	-	872	3.73423	0.418664	3.15695	0.0031	0.0448944
OS03G0663600	-	810	104.729	8.41085	3.63827	5e-05	0.00169454
OS03G0663700	-	2937	1.71783	2.89956	-0.755249	5e-05	0.00169454
OS03G0663900	-	833	1.48419	0.246469	2.5902	0.0005	0.0112772
OS03G0664400	-	856	11.4933	4.46573	1.36383	5e-05	0.00169454
OS03G0664600	-	723	11.5373	4.207	1.45545	5e-05	0.00169454
OS03G0664650	-	868	5.68664	2.37362	1.26049	5e-05	0.00169454
OS03G0665000	-	661	2.26213	1.02777	1.13816	0.00055	0.0121512
OS03G0667300	IRT2	1113	47.1175	33.4743	0.493209	0.0004	0.00949421
OS03G0667400	-	3118	4.6122	2.36386	0.964308	5e-05	0.00169454
OS03G0667500	IRT1	1405	4.72563	1.91282	1.3048	0.0011	0.0207806
OS03G0671000	-	1106	2.92525	1.79749	0.702578	0.0021	0.0337545
OS03G0671800	-	1637	0.643241	1.44829	-1.17092	5e-05	0.00169454
OS03G0672400	-	2803	3.42875	2.38713	0.522406	0.0032	0.0459619
OS03G0672950	-	1693	0.447037	0.140869	1.66604	0.00195	0.031939
OS03G0673400	-	529	76.1982	49.6505	0.617948	5e-05	0.00169454
OS03G0674900	-	730	1.59363	0.418361	1.92949	0.0014	0.0249231
OS03G0676400	-	667	56.2735	77.2305	-0.456716	0.0014	0.0249231
OS03G0678800	-	1245	18.4876	36.5312	-0.982574	5e-05	0.00169454
OS03G0679300	-	4081	0.224972	0.399907	-0.829916	0.0021	0.0337545
OS03G0682100	-	1905	0.190183	1.14181	-2.58587	5e-05	0.00169454
OS03G0684100	-	2228	3.03741	4.43525	-0.546174	0.0018	0.0300728
OS03G0685500	-	788	120.41	71.8637	0.744623	5e-05	0.00169454
OS03G0688300	-	2161	3.15637	6.14134	-0.960286	5e-05	0.00169454
OS03G0689100	-	3565	49.7591	86.1681	-0.792192	5e-05	0.00169454
OS03G0689866	-	531	4.66696	7.87455	-0.754714	0.0018	0.0300728
OS03G0689900	-	1547	29.853	39.5202	-0.404713	0.00295	0.0433099
OS03G0690600	-	3419	6.6788	11.7466	-0.814579	0.0006	0.0130103
OS03G0694000	-	1028	3.81267	0.0468976	6.34514	0.0026	0.0395271
OS03G0694500	-	1921	5.50625	2.8994	0.925317	5e-05	0.00169454
OS03G0694700	-	580	9.02381	4.31386	1.06476	5e-05	0.00169454
OS03G0699000	OLE18	944	4.06466	2.09806	0.954077	5e-05	0.00169454
OS03G0699700	-	2828	2.99529	1.51459	0.983762	5e-05	0.00169454
OS03G0700100	-	893	54.9914	190.159	-1.78993	5e-05	0.00169454
OS03G0700200	-	541	184.874	299.85	-0.697699	5e-05	0.00169454
OS03G0700700	-	3165	68.6677	36.4293	0.914533	5e-05	0.00169454
OS03G0701300	-	463	5.39878	9.90934	-0.876154	0.00065	0.0138553
OS03G0702100	-	1689	9.40216	5.4063	0.798349	5e-05	0.00169454
OS03G0702600	-	910	1.13959	0.334343	1.76911	0.0015	0.0262056
OS03G0702900	-	654	1.7315	0.537157	1.68861	0.00075	0.0155023
OS03G0704000	-	800	10.7219	15.9785	-0.57557	0.0005	0.0112772
OS03G0704200	-	1847	6.86973	10.1267	-0.559836	0.0002	0.00546693
OS03G0705800	-	1575	8.80888	5.7751	0.609112	5e-05	0.00169454
OS03G0708250	-	651	9.67132	6.34007	0.609214	0.0034	0.0480365
OS03G0709000	-	926	391.347	210.336	0.895751	5e-05	0.00169454
OS03G0709200	-	3386	0.56314	0.924286	-0.714846	0.00165	0.0281412
OS03G0710500	-	2010	1.3091	0.08335	3.97324	5e-05	0.00169454
OS03G0710600	-	1011	5.28236	7.86762	-0.574744	0.002	0.032551
OS03G0711100	-	1840	0.231901	0.801461	-1.78912	0.0003	0.00756705
OS03G0711150	-	1356	0.504292	1.36938	-1.44119	0.00035	0.00855223
OS03G0712800	GLN1-3	1495	1.02026	0.502617	1.02141	0.0013	0.0235562
OS03G0712900	-	1918	2.16408	3.85216	-0.831913	5e-05	0.00169454
OS03G0713000	-	2024	96.2351	141.988	-0.561137	5e-05	0.00169454
OS03G0717000	-	2954	11.3672	16.2432	-0.514956	0.0009	0.0178237
OS03G0717950	-	1427	29.8349	21.8963	0.446317	0.00335	0.0475306
OS03G0718000	ASB2	1115	19.6115	13.3859	0.550982	0.0007	0.0146885
OS03G0718800	-	746	1.45498	2.73825	-0.912259	0.0018	0.0300728
OS03G0722500	-	1481	7.19183	4.45533	0.690826	0.0027	0.0406372
OS03G0723400	-	947	1.81388	0.569316	1.67178	5e-05	0.00169454
OS03G0723800	-	997	37.7822	64.0007	-0.760383	5e-05	0.00169454
OS03G0724600	-	749	8.84552	3.2319	1.45256	5e-05	0.00169454
OS03G0724700	-	1778	16.1191	7.37094	1.12885	5e-05	0.00169454
OS03G0724700	-	1313	9.66435	3.95444	1.2892	5e-05	0.00169454
OS03G0725200	-	646	240.418	169.608	0.503343	0.00035	0.00855223
OS03G0725800	-	1959	14.6221	21.0608	-0.52641	0.00025	0.00653436
OS03G0726300	-	2865	0.310248	0.84124	-1.4391	5e-05	0.00169454
OS03G0726800	-	1714	5.04098	2.65591	0.924498	5e-05	0.00169454
OS03G0727600	ACC1	1970	6.59009	2.80869	1.2304	5e-05	0.00169454
OS03G0728200	-	1890	1.05608	1.8914	-0.840742	0.0001	0.0030869
OS03G0728900	-	1685	5.24986	2.95802	0.82765	5e-05	0.00169454
OS03G0729000	EGY3	1981	0.504532	0.158923	1.66662	0.00095	0.0185727
OS03G0729100	-	1731	5.25956	3.60673	0.544248	0.0017	0.0287871
OS03G0729300	-	959	6.88167	10.4227	-0.598897	0.0007	0.0146885
OS03G0730500	-	1930	0.246321	0.523825	-1.08855	0.0032	0.0459619
OS03G0731500	-	3332	13.8028	5.22455	1.40158	0.00025	0.00653436
OS03G0733600	-	1254	1.69746	2.78312	-0.713328	0.0025	0.0384099
OS03G0733800	-	1581	82.2239	17.9752	2.19355	5e-05	0.00169454
OS03G0734000	-	659	8.00457	1.5933	2.32881	5e-05	0.00169454
OS03G0734100	-	509	86.4689	14.933	2.53368	5e-05	0.00169454
OS03G0734100	-	456	18.8792	2.08797	3.17663	0.0005	0.0112772
OS03G0734200	-	521	13.988	2.99204	2.22499	5e-05	0.00169454
OS03G0734300	-	469	182.661	40.4144	2.17623	5e-05	0.00169454
OS03G0736600	-	1194	6.74839	13.035	-0.949772	5e-05	0.00169454
OS03G0736900	-	772	56.3732	38.2589	0.559217	5e-05	0.00169454
OS03G0738600	LOX1.1	2927	9.55315	1.68584	2.50251	5e-05	0.00169454
OS03G0739700	-	1297	3.51977	1.39754	1.33259	5e-05	0.00169454
OS03G0741100	-	1181	8.99148	29.6705	-1.7224	5e-05	0.00169454
OS03G0741600	-	1319	14.3849	10.1212	0.507171	0.00105	0.0200519
OS03G0743200	-	2705	4.08455	6.74386	-0.7234	5e-05	0.00169454
OS03G0743800	-	6435	2.52838	1.29441	0.965915	5e-05	0.00169454
OS03G0743900	-	1590	196.457	289.41	-0.558903	0.0001	0.0030869
OS03G0744675	-	3477	10.9921	8.19118	0.424328	0.00305	0.0443562
OS03G0745000	-	2041	4.94842	0.711118	2.79881	5e-05	0.00169454
OS03G0747100	-	1316	1.3092	0.699874	0.903517	0.00165	0.0281412
OS03G0747700	-	886	5.34978	8.118	-0.601645	0.0018	0.0300728
OS03G0747900	-	5107	2.07527	3.12212	-0.589225	0.0003	0.00756705
OS03G0748500	-	952	1.02702	2.35094	-1.19477	0.00015	0.00432376
OS03G0750000	-	1023	4.08161	2.54334	0.682413	0.00285	0.0422579
OS03G0750100	-	1062	19.5611	34.1424	-0.803575	5e-05	0.00169454
OS03G0751100	-	2699	26.4651	14.6542	0.852778	0.00295	0.0433099
OS03G0751200	-	2287	85.1384	50.5524	0.752029	5e-05	0.00169454
OS03G0751600	-	1132	90.926	52.0023	0.806117	5e-05	0.00169454
OS03G0752300	TPKA	1672	6.70924	9.7976	-0.546279	0.0007	0.0146885
OS03G0754500	-	645	51.1823	37.3447	0.454741	0.0028	0.041724
OS03G0754800	-	1708	9.71462	6.64105	0.548748	0.0008	0.0162932
OS03G0755600	-	1317	1.95431	3.44286	-0.816946	5e-05	0.00169454
OS03G0757000	-	1359	8.66807	3.19791	1.43858	5e-05	0.00169454
OS03G0757600	-	1500	52.3214	10.3986	2.33101	5e-05	0.00169454
OS03G0757600	-	1922	3.56935	1.38786	1.3628	0.0035	0.0489073
OS03G0757950	-	1447	391.424	231.97	0.754796	5e-05	0.00169454
OS03G0759000	-	1562	11.0491	7.85451	0.492331	0.00185	0.0307113
OS03G0759700	-	1475	34.4884	20.392	0.758109	5e-05	0.00169454
OS03G0760100	-	1508	5.77485	3.17837	0.861496	5e-05	0.00169454
OS03G0760300	-	1191	8.59255	14.3036	-0.735217	5e-05	0.00169454
OS03G0760600	-	1276	30.5438	41.7679	-0.451518	0.0007	0.0146885
OS03G0760700	-	1383	418.217	666.292	-0.671903	5e-05	0.00169454
OS03G0762700	-	1560	12.4109	17.452	-0.491779	0.0009	0.0178237
OS03G0765200	-	2212	6.59799	4.35566	0.599137	0.00065	0.0138553
OS03G0765400	-	1038	332.847	457.395	-0.45858	0.00175	0.0294283
OS03G0765500	-	716	105.778	296.82	-1.48855	5e-05	0.00169454
OS03G0765900	-	581	10.1934	22.0251	-1.11151	5e-05	0.00169454
OS03G0769000	-	2529	5.77148	3.39729	0.764556	5e-05	0.00169454
OS03G0769800	-	2347	11.5192	19.0496	-0.725725	5e-05	0.00169454
OS03G0772600	-	2125	4.44745	1.29532	1.77967	5e-05	0.00169454
OS03G0774400	-	1871	2.07414	4.51802	-1.12318	5e-05	0.00169454
OS03G0775200	-	2724	26.2802	19.8587	0.404206	0.0031	0.0448944
OS03G0776400	-	1453	6.34918	2.9523	1.10473	5e-05	0.00169454
OS03G0776900	-	689	74.9009	22.5275	1.7333	5e-05	0.00169454
OS03G0777000	-	1404	1.56404	0.878126	0.832777	0.00145	0.0255914
OS03G0777100	-	1847	6.563	3.806	0.78608	5e-05	0.00169454
OS03G0777500	-	1007	28.3813	20.5249	0.467566	0.00195	0.031939
OS03G0778100	-	997	3.99859	13.4136	-1.74614	5e-05	0.00169454
OS03G0778100	-	990	3.50354	17.1852	-2.29428	5e-05	0.00169454
OS03G0781300	-	547	22.215	7.43443	1.57924	5e-05	0.00169454
OS03G0782400	-	486	22.5271	6.64873	1.76051	5e-05	0.00169454
OS03G0782500	-	2003	2.53892	1.34893	0.912396	5e-05	0.00169454
OS03G0783051	-	1293	1.0633	1.91627	-0.849759	0.00085	0.0170609
OS03G0783700	-	1096	41.3843	30.4307	0.443557	0.0016	0.0274948
OS03G0785900	GSTU1	943	2235.32	3439.03	-0.621521	0.0027	0.0406372
OS03G0786100	GLO1	1586	0.690693	1.52226	-1.1401	0.00085	0.0170609
OS03G0788100	-	1192	5.46891	3.48041	0.651996	0.00105	0.0200519
OS03G0788650	-	1472	49.463	31.3997	0.655597	0.00015	0.00432376
OS03G0789200	-	1523	12.7449	8.61157	0.565577	0.00055	0.0121512
OS03G0790500	-	1322	26.8653	7.40516	1.85914	5e-05	0.00169454
OS03G0790600	-	1642	5.99345	9.62328	-0.683143	0.0011	0.0207806
OS03G0790700	-	4272	4.11062	1.46313	1.49029	5e-05	0.00169454
OS03G0790801	-	787	4.59139	1.49142	1.62224	0.00205	0.0331627
OS03G0790900	-	4423	27.261	14.2432	0.93656	5e-05	0.00169454
OS03G0793000	SAP7	766	1.04723	2.3272	-1.15202	0.0002	0.00546693
OS03G0793600	-	1757	1.02372	1.68803	-0.721512	0.00225	0.0355171
OS03G0793800	-	825	114.903	48.2819	1.25087	5e-05	0.00169454
OS03G0793900	-	645	20.1587	8.19846	1.29798	5e-05	0.00169454
OS03G0794000	-	675	20.8762	8.44237	1.30614	5e-05	0.00169454
OS03G0794200	-	672	44.9439	17.9004	1.32813	5e-05	0.00169454
OS03G0795000	-	2082	3.10507	4.47024	-0.525729	0.00225	0.0355171
OS03G0795200	-	1994	0.735113	1.30027	-0.822775	0.00115	0.0214525
OS03G0795800	-	1119	69.6691	51.1504	0.445772	0.0009	0.0178237
OS03G0796000	-	1095	4.62734	9.30267	-1.00746	5e-05	0.00169454
OS03G0796400	-	1449	0.684024	1.31908	-0.947409	0.0003	0.00756705
OS03G0796501	-	1597	60.9005	46.4437	0.390971	0.0033	0.0470097
OS03G0797000	-	1284	4.69907	7.87281	-0.744502	5e-05	0.00169454
OS03G0799600	-	1140	32.0597	43.7291	-0.44783	0.00085	0.0170609
OS03G0799700	-	1911	1.61659	2.64293	-0.709184	0.0011	0.0207806
OS03G0800200	MEL1	3436	1.54947	0.585848	1.40318	5e-05	0.00169454
OS03G0802100	-	1985	0.293415	0.760295	-1.37362	5e-05	0.00169454
OS03G0802500	-	1821	144.931	64.0164	1.17885	5e-05	0.00169454
OS03G0803500	-	1114	48.5224	13.7033	1.82412	5e-05	0.00169454
OS03G0803600	-	736	3.97722	1.89807	1.06723	0.0001	0.0030869
OS03G0804500	GER7	856	13.5364	4.67441	1.53399	5e-05	0.00169454
OS03G0804900	-	1623	3	8.75185	-1.54463	5e-05	0.00169454
OS03G0805600	-	850	3.99258	12.2186	-1.61369	5e-05	0.00169454
OS03G0805766	-	1636	9.90711	3.55448	1.47883	5e-05	0.00169454
OS03G0806600	-	887	25.8451	41.6955	-0.689999	5e-05	0.00169454
OS03G0808600	-	2251	23.9246	16.8194	0.508368	0.0004	0.00949421
OS03G0808900	-	2645	1.08628	0.563165	0.947769	0.00105	0.0200519
OS03G0809000	-	862	0.339937	5.16106	-3.92433	5e-05	0.00169454
OS03G0810500	-	629	2.12175	4.15717	-0.970347	0.0007	0.0146885
OS03G0811600	-	1026	23.0056	30.8913	-0.425216	0.0036	0.0499082
OS03G0815200	-	2167	148.978	91.6853	0.700334	5e-05	0.00169454
OS03G0815400	-	933	9.89083	15.9462	-0.689049	0.0001	0.0030869
OS03G0815900	-	1423	140.81	194.978	-0.469561	0.001	0.019316
OS03G0816700	-	820	43.048	110.69	-1.36251	5e-05	0.00169454
OS03G0817500	-	1618	4.56347	2.45567	0.894012	5e-05	0.00169454
OS03G0817800	-	1436	21.6465	12.1419	0.834133	5e-05	0.00169454
OS03G0817900	-	2027	31.5197	21.2046	0.571878	0.00015	0.00432376
OS03G0819900	-	1022	137.448	181.683	-0.40254	0.0026	0.0395271
OS03G0820300	-	851	117.065	43.4425	1.43013	5e-05	0.00169454
OS03G0820400	-	688	91.009	121.26	-0.414019	0.0026	0.0395271
OS03G0820500	ADF3	744	5.77111	15.1409	-1.39153	5e-05	0.00169454
OS03G0820900	-	2363	5.1029	3.38081	0.593946	0.00135	0.0242457
OS03G0821800	-	1348	9.73819	6.73394	0.532202	0.0018	0.0300728
OS03G0822700	-	1554	21.1479	15.8492	0.416103	0.00315	0.0454318
OS03G0823000	-	2365	6.76199	4.462	0.599757	0.0002	0.00546693
OS03G0824100	-	2559	4.81682	6.88938	-0.516294	0.0011	0.0207806
OS03G0826900	-	1285	9.75246	29.0112	-1.57277	5e-05	0.00169454
OS03G0827900	-	799	17.446	11.1683	0.643485	0.00025	0.00653436
OS03G0828100	RPL18	684	6.32699	13.1323	-1.05353	5e-05	0.00169454
OS03G0828500	MAN4	2262	0.598807	0.287706	1.0575	0.0008	0.0162932
OS03G0828800	-	2830	0.459406	0.207993	1.14324	0.00065	0.0138553
OS03G0830200	-	453	38.4756	17.2673	1.1559	5e-05	0.00169454
OS03G0830400	-	839	3.94624	1.28886	1.61438	5e-05	0.00169454
OS03G0831100	-	2279	16.207	22.4469	-0.469897	0.0004	0.00949421
OS03G0831400	-	524	5.79107	11.4091	-0.97828	0.0001	0.0030869
OS03G0832200	-	1779	7.37837	2.42765	1.60374	5e-05	0.00169454
OS03G0832600	-	1922	19.5983	26.7872	-0.450812	0.0011	0.0207806
OS03G0833100	-	1037	4.25697	2.49586	0.770293	0.0006	0.0130103
OS03G0834000	FEN-1B	1578	11.8962	18.8486	-0.663955	0.00015	0.00432376
OS03G0835900	-	855	84.8631	56.096	0.59724	0.00025	0.00653436
OS03G0836300	-	982	10.9674	7.20146	0.606862	0.0005	0.0112772
OS03G0836800	-	1022	6.08177	106.877	-4.13531	5e-05	0.00169454
OS03G0838400	AMT3-2	1788	4.74064	1.96244	1.27243	0.0002	0.00546693
OS03G0838450	-	1499	12.4958	5.29392	1.23904	5e-05	0.00169454
OS03G0838800	-	1104	2.85747	1.1836	1.27156	5e-05	0.00169454
OS03G0838900	-	1018	2.66918	4.60828	-0.787833	0.00025	0.00653436
OS03G0839300	-	787	47.1948	85.9214	-0.86439	5e-05	0.00169454
OS03G0841600	-	1527	16.8511	3.6246	2.21695	5e-05	0.00169454
OS03G0841700	-	1417	29.5684	17.1474	0.786063	5e-05	0.00169454
OS03G0841900	-	1951	1.33627	2.09446	-0.648368	0.0025	0.0384099
OS03G0843400	-	1048	7.09715	11.1395	-0.650368	0.00015	0.00432376
OS03G0845000	-	1344	53.0509	22.4675	1.23954	5e-05	0.00169454
OS03G0845700	-	668	6.99481	11.4371	-0.709362	0.00075	0.0155023
OS03G0848200	-	1923	2.3237	3.95015	-0.765484	0.00075	0.0155023
OS03G0849500	-	1860	0.821416	1.44821	-0.818089	0.00085	0.0170609
OS03G0849800	-	1058	16.2263	8.63103	0.910728	0.00025	0.00653436
OS03G0849900	-	1474	13.8976	9.85442	0.495998	0.0009	0.0178237
OS03G0850200	-	749	4.08718	1.85454	1.14004	0.00015	0.00432376
OS03G0850800	-	915	13.2105	19.1456	-0.535328	0.0008	0.0162932
OS03G0850900	-	758	3.84101	7.58658	-0.981962	5e-05	0.00169454
OS03G0852400	-	1001	6.43166	4.05339	0.666061	0.00085	0.0170609
OS03G0853200	-	965	3.16693	0.483817	2.71055	5e-05	0.00169454
OS03G0854100	-	1717	78.5616	55.1358	0.510834	0.00015	0.00432376
OS03G0855600	OEP24	1173	10.7773	5.81863	0.889243	5e-05	0.00169454
OS03G0856000	-	1551	15.2933	9.97656	0.616285	0.0001	0.0030869
OS03G0856500	-	1330	7.16519	16.1792	-1.17507	5e-05	0.00169454
OS03G0857400	-	1341	1.95411	3.27669	-0.745729	0.0005	0.0112772
OS03G0857600	-	1106	31.7803	22.6912	0.485996	0.0007	0.0146885
OS03G0857750	-	313	48.675	72.2465	-0.569747	0.0027	0.0406372
OS03G0859900	-	2080	3.38253	1.99363	0.762707	0.00015	0.00432376
OS03G0860100	-	917	2.60595	0.926517	1.49192	5e-05	0.00169454
OS03G0861300	PIP2-8	1099	0.369179	0.908318	-1.29888	0.00135	0.0242457
OS03G0861400	-	1180	3.81052	5.742	-0.591566	0.00235	0.0366866
OS04G0101300	-	1182	1.45797	2.45089	-0.749344	0.0029	0.0427908
OS04G0101800	-	2398	44.5342	33.8668	0.395042	0.00335	0.0475306
OS04G0103100	-	1864	16.2515	7.52052	1.11167	5e-05	0.00169454
OS04G0104900	-	1231	1.36242	0.261716	2.3801	5e-05	0.00169454
OS04G0105700	-	1052	6.71167	10.6834	-0.670634	0.0001	0.0030869
OS04G0106000	-	657	8.07035	5.13008	0.65365	0.0036	0.0499082
OS04G0106300	ARG1	1382	20.2863	14.746	0.460179	0.0024	0.037268
OS04G0106500	-	1848	1.43312	2.73048	-0.929991	5e-05	0.00169454
OS04G0110100	-	1092	1.33264	0.320541	2.05571	5e-05	0.00169454
OS04G0110200	-	907	18.0293	8.92329	1.0147	5e-05	0.00169454
OS04G0111200	-	889	19.8244	12.9272	0.616861	0.00015	0.00432376
OS04G0115500	-	1443	20.461	14.4137	0.505439	0.00065	0.0138553
OS04G0116900	-	924	1.406	0.690972	1.0249	0.00285	0.0422579
OS04G0118100	-	1515	8.92214	14.2192	-0.672374	5e-05	0.00169454
OS04G0118800	-	3144	0.939071	0.359841	1.38387	5e-05	0.00169454
OS04G0119500	-	1866	53.4319	98.2346	-0.87853	5e-05	0.00169454
OS04G0121800	-	417	13.7442	7.01607	0.970089	0.00045	0.010426
OS04G0125700	-	2311	11.2659	5.60214	1.00792	5e-05	0.00169454
OS04G0127800	-	3214	0.792701	0.459584	0.786447	0.0015	0.0262056
OS04G0136802	-	4713	0.420197	0.215583	0.962821	0.00065	0.0138553
OS04G0136900	-	1605	7.22584	4.314	0.744139	0.0001	0.0030869
OS04G0137450	-	282	14.411	27.2844	-0.920908	0.0013	0.0235562
OS04G0150300	-	2381	2.31259	0.94258	1.29482	5e-05	0.00169454
OS04G0152000	-	2093	0.335193	0.668112	-0.995096	0.0012	0.0221573
OS04G0153200	-	1983	0.588128	1.18362	-1.009	0.0002	0.00546693
OS04G0154800	-	2259	0.85331	0.0362493	4.55705	0.0007	0.0146885
OS04G0165200	-	2852	0.377835	0.898384	-1.24958	5e-05	0.00169454
OS04G0166500	-	611	0.633169	1.75282	-1.46902	0.00085	0.0170609
OS04G0167800	-	1181	3.85822	1.65914	1.2175	0.0001	0.0030869
OS04G0167851	-	755	7.32535	2.90995	1.3319	5e-05	0.00169454
OS04G0167875	-	261	2.80126	0	inf	5e-05	0.00169454
OS04G0168400	-	989	0.855738	3.08448	-1.84979	5e-05	0.00169454
OS04G0170500	-	843	11.1175	19.0638	-0.778002	5e-05	0.00169454
OS04G0178300	CPS4	2768	13.229	0.862378	3.93924	5e-05	0.00169454
OS04G0178400	CYP99A3	1779	22.4607	2.14065	3.39128	5e-05	0.00169454
OS04G0179100	-	486	8.17474	0.293361	4.80042	0.0022	0.0349573
OS04G0179200	-	1264	30.2186	1.38021	4.45248	5e-05	0.00169454
OS04G0179700	KSL4	2754	5.73715	0.386647	3.89125	5e-05	0.00169454
OS04G0180400	CYP99A2	1749	4.67802	0.273558	4.09598	5e-05	0.00169454
OS04G0180500	-	1490	15.0609	0.69422	4.43927	5e-05	0.00169454
OS04G0181100	-	806	73.2151	55.1787	0.408029	0.00305	0.0443562
OS04G0185100	-	2125	0.86236	1.55455	-0.850135	0.0002	0.00546693
OS04G0186450	-	1328	2.72387	4.97107	-0.867902	0.0012	0.0221573
OS04G0192350	-	775	3.88907	6.19021	-0.670563	0.002	0.032551
OS04G0194000	-	1345	1.46106	2.56318	-0.81092	0.00135	0.0242457
OS04G0206450	-	1410	3.90208	0.828381	2.23588	5e-05	0.00169454
OS04G0206500	-	1521	21.5345	6.32011	1.76863	5e-05	0.00169454
OS04G0206600	-	1841	3.47611	0.434865	2.99884	5e-05	0.00169454
OS04G0206650	-	1402	5.6489	0.63051	3.16338	5e-05	0.00169454
OS04G0209200	-	4081	7.46934	1.52594	2.29129	5e-05	0.00169454
OS04G0209300	-	4967	6.03282	2.29283	1.3957	5e-05	0.00169454
OS04G0210250	-	3025	2.43233	0.804708	1.5958	5e-05	0.00169454
OS04G0212200	-	3711	14.7684	11.1563	0.404651	0.00265	0.0400954
OS04G0218400	-	441	26.5609	14.5564	0.867647	0.00015	0.00432376
OS04G0227500	-	1088	39.0845	25.0928	0.639323	5e-05	0.00169454
OS04G0229100	CAD6	1376	3.84718	5.65136	-0.554796	0.0034	0.0480365
OS04G0252400	-	3904	0.415083	0.902708	-1.12086	5e-05	0.00169454
OS04G0253000	-	890	143.302	294.372	-1.03858	5e-05	0.00169454
OS04G0266900	-	2557	2.90786	1.12981	1.36387	5e-05	0.00169454
OS04G0270900	-	1604	0.164559	0.92276	-2.48735	0.0001	0.0030869
OS04G0278200	-	3813	0.386449	0.922098	-1.25464	0.0005	0.0112772
OS04G0288100	-	747	7.79225	4.15711	0.906458	5e-05	0.00169454
OS04G0301500	-	1281	0.813855	15.4022	-4.24222	5e-05	0.00169454
OS04G0301700	-	1683	3.08504	1.46639	1.07302	5e-05	0.00169454
OS04G0309100	-	3557	13.9457	18.5817	-0.414058	0.00195	0.031939
OS04G0316200	-	1138	10.8986	16.7251	-0.617873	0.0001	0.0030869
OS04G0319700	-	1553	1.00177	2.21076	-1.14199	5e-05	0.00169454
OS04G0321800	-	1864	5.27956	10.2655	-0.959317	5e-05	0.00169454
OS04G0326201	-	1525	0.0954532	0.791232	-3.05124	0.0009	0.0178237
OS04G0330200	-	607	1.48313	3.46131	-1.22268	0.00015	0.00432376
OS04G0338100	-	1078	1.25763	2.20467	-0.809859	0.00175	0.0294283
OS04G0339400	-	1235	384.745	244.56	0.653713	5e-05	0.00169454
OS04G0347200	-	1209	5.25838	9.02311	-0.779007	5e-05	0.00169454
OS04G0347900	-	2290	1.48648	2.35643	-0.664702	0.001	0.019316
OS04G0350000	-	3846	1.22528	1.92028	-0.648207	0.00275	0.0411769
OS04G0352400	-	2161	6.23995	3.73927	0.738779	5e-05	0.00169454
OS04G0358000	-	2099	0.865091	1.98448	-1.19784	5e-05	0.00169454
OS04G0359100	-	1157	15.5823	9.90795	0.653246	5e-05	0.00169454
OS04G0361500	-	1833	0.959531	0.324041	1.56615	5e-05	0.00169454
OS04G0368800	-	2367	0.588895	0.148214	1.99033	5e-05	0.00169454
OS04G0373400	-	1957	34.2863	12.3355	1.47481	5e-05	0.00169454
OS04G0375300	-	2919	0.0613978	1.77819	-4.85608	5e-05	0.00169454
OS04G0378575	-	3807	1.28872	0.750726	0.779577	0.0002	0.00546693
OS04G0379700	-	955	2.21386	4.12585	-0.898124	0.00025	0.00653436
OS04G0382800	-	1716	2.05054	1.28038	0.679429	0.0021	0.0337545
OS04G0385600	-	1434	54.4492	83.144	-0.610701	5e-05	0.00169454
OS04G0387300	-	1074	3.63906	6.54073	-0.845886	5e-05	0.00169454
OS04G0390100	-	1553	73.0099	101.455	-0.474675	0.00065	0.0138553
OS04G0393300	MUB4	915	114	169.647	-0.573498	5e-05	0.00169454
OS04G0397000	DAD1	750	52.9413	32.2214	0.716375	5e-05	0.00169454
OS04G0398500	-	1242	44.8498	31.6717	0.501904	0.0002	0.00546693
OS04G0400600	-	877	4.07543	1.9067	1.09588	5e-05	0.00169454
[truncated: 2,910 more rows]
